# Supplementary material for: Systematic analysis of long non-coding RNA and mRNA expression changes in ApoE-deficient mice during atherosclerosis
Source: Mol Cell Biochem. 2019 Aug 24;462(1):61–73. doi: 10.1007/s11010-019-03610-y (PMC6834762; doi:10.1007/s11010-019-03610-y)
Supplement: Supplementary file 1 — Supplementary material 1 (XLSX 1986 kb) [file 11010_2019_3610_MOESM1_ESM.xlsx]

## Sheet: ReadMe
table name	column name
table name	probe_set
	m_average
	w_average
	FC
	Regulation
	P.Value
	adj.P.Val
	Gene.Symbol
	Gene_ID
	Gene_Discription
	biotype
	Chromosome
	Strand
	Public.Gene.IDs
	Start
	Stop
	total_probes
	Cytoband
	Entrez.ID
	mRNA.Accession
	mRNA.Source
	mRNA.Description
	mRNA.SeqName
	mRNA.Assignment.Score
	mRNA.Assignment.Coverage
	SwissProt.mRNA.Accession
	SwissProt.Accession
	UniGene.Accession
	UniGene.ID
	UniGene.Expression.Information
	GO.Biological.Process.Accession
	GO.Biological.Process.ID
	GO.Biological.Process.Term
	GO.Biological.Process.Evidence
	GO.Cellular.Component.Accession
	GO.Cellular.Component.ID
	GO.Cellular.Component.Term
	GO.Cellular.Component.Evidence
	GO.Melecular.Function.Accession
	GO.Molecular.Function.ID
	GO.Molecular.Function.Term
	GO.Molecular.Function.Evidence
	Pathway.Accession
	Pathway.Source
	Pathway.Name
	Protein.Domains.mRNA.Accession
	Protein.Domains.Source
	Protein.Domains.Accession
	Protein.Domains.Description
	m01_expression
	m02_expression
	m03_expression
	w01_expression
	w02_expression
	w03_expression.

## Sheet: mRNA p<0.05 FC>1.1
probe_set	m_average	w_average	FC	Regulation	P.Value	adj.P.Val	Gene.Symbol	Gene_ID	Gene_Discription	biotype	Chromosome	Strand	Public.Gene.IDs	Start	Stop	total_probes	Cytoband	Entrez.ID	mRNA.Accession	mRNA.Source	mRNA.Description	mRNA.SeqName	mRNA.Assignment.Score	mRNA.Assignment.Coverage	SwissProt.mRNA.Accession	SwissProt.Accession	UniGene.Accession	UniGene.ID	UniGene.Expression.Information	GO.Biological.Process.Accession	GO.Biological.Process.ID	GO.Biological.Process.Term	GO.Biological.Process.Evidence	GO.Cellular.Component.Accession	GO.Cellular.Component.ID	GO.Cellular.Component.Term	GO.Cellular.Component.Evidence	GO.Melecular.Function.Accession	GO.Molecular.Function.ID	GO.Molecular.Function.Term	GO.Molecular.Function.Evidence	Pathway.Accession	Pathway.Source	Pathway.Name	Protein.Domains.mRNA.Accession	Protein.Domains.Source	Protein.Domains.Accession	Protein.Domains.Description	m01_expression
TC0100000214.mm.1	3.39253	3.15516	1.17884	up	0.0247371	0.660112	1700001G17Rik	NR_033199	RIKEN cDNA 1700001G17 gene	protein_coding	chr1	+	NR_033199	33669824	33670712	30	1 B|1	67503	NR_033199	RefSeq	Mus musculus RIKEN cDNA 1700001G17 gene (1700001G17Rik), long non-coding RNA.	chr1	100	100	NR_033199	Q9CPU6	NR_033199	Mm.87069	embryonic tissue| intestine| testis| fetus| juvenile| adult	NR_033199	GO:0008150	biological_process	no biological data available	NR_033199	GO:0005575	cellular_component	no biological data available	NR_033199	GO:0003674	molecular_function	no biological data available	NA	NA	NA	NA	NA	NA	NA	3.41284
TC0100000787.mm.1	1.87204	2.18534	-1.24255	down	0.0284515	0.674286	1700019O17Rik	NM_027966	RIKEN cDNA 1700019O17 gene	protein_coding	chr1	+	NM_027966	86426329	86428052	40	1 D|1	71863	NM_027966	RefSeq	Mus musculus RIKEN cDNA 1700019O17 gene (1700019O17Rik), mRNA.	chr1	100	100	NM_027966	Q9DA60	NM_027966	Mm.179627	testis| adult	NM_027966	GO:0008150	biological_process	no biological data available	NM_027966	GO:0005575	cellular_component	no biological data available	NM_027966	GO:0003674	molecular_function	no biological data available	NA	NA	NA	NA	NA	NA	NA	1.75421
TC1400001702.mm.1	2.87871	2.47342	1.32435	up	0.0196939	0.634555	1700024G13Rik	NM_001034037	RIKEN cDNA 1700024G13 gene	protein_coding	chr14	-	NM_001034037	32376502	32388373	30	14 B|14	67085	NM_001034037	RefSeq	Mus musculus RIKEN cDNA 1700024G13 gene (1700024G13Rik), mRNA.	chr14	100	100	NM_001034037	Q3KNL4	NM_001034037	Mm.109099	testis| adult	NM_001034037	GO:0008150	biological_process	no biological data available	NM_001034037	GO:0005575	cellular_component	no biological data available	NM_001034037	GO:0003674	molecular_function	no biological data available	NA	NA	NA	NA	NA	NA	NA	2.78867
TC1200000461.mm.1	6.4755	6.77044	-1.22683	down	0.0133849	0.588832	1700047I17Rik2	NM_001100116	RIKEN cDNA 1700047I17 gene 2	protein_coding	chr12	+	NM_001100116	55199533	55217168	70	12 C1|12	100101807	NM_001100116	RefSeq	Mus musculus RIKEN cDNA 1700047I17 gene 2 (1700047I17Rik2), mRNA.	chr12	100	100	NM_001100116	Q8BR63	NM_001100116	Mm.484656	NA	NA	NA	NA	NA	NA	NA	NA	NA	NA	NA	NA	NA	NA	NA	NA	NA	NA	NA	NA	6.49447
TC1200000459.mm.1	5.92711	6.1879	-1.19813	down	0.0404698	0.713125	1700047I17Rik2	NM_001100116	RIKEN cDNA 1700047I17 gene 2	protein_coding	chr12	+	NM_001100116	55124469	55143481	90	12 C1|12	100101807	NM_001100116	RefSeq	Mus musculus RIKEN cDNA 1700047I17 gene 2 (1700047I17Rik2), mRNA.	chr12	100	100	NM_001100116	Q8BR63	NM_001100116	Mm.484656	NA	NA	NA	NA	NA	NA	NA	NA	NA	NA	NA	NA	NA	NA	NA	NA	NA	NA	NA	NA	5.95103
TC0800002733.mm.1	1.74971	2.07256	-1.25081	down	0.0326731	0.691043	1700121C10Rik	uc009mwy.1	RIKEN cDNA 1700121C10 gene	protein_coding	chr8	-	uc009mwy.1	94794171	94802500	30	8 C5|8	67364	uc009mwy.1	UCSC Genes	Mus musculus adult male testis cDNA, RIKEN full-length enriched library, clone:1700121C10 product:unclassifiable, full insert sequence.	chr8	100	100	NA	NA	NA	NA	NA	NA	NA	NA	NA	NA	NA	NA	NA	NA	NA	NA	NA	NA	NA	NA	NA	NA	NA	NA	1.56077
TC0800001891.mm.1	5.506	6.0114	-1.41951	down	0.0290516	0.676261	1810011O10Rik	NM_026931	RIKEN cDNA 1810011O10 gene	protein_coding	chr8	-	NM_026931	24437615	24438946	30	8 A2|8	69068	NM_026931	RefSeq	Mus musculus RIKEN cDNA 1810011O10 gene (1810011O10Rik), mRNA.	chr8	100	100	NM_026931	Q9D915	NM_026931	Mm.25775	bone marrow| brain| embryonic tissue| epididymis| extraembryonic tissue| eye| heart| inner ear| intestine| kidney| liver| lung| mammary gland| molar| nasopharynx| pancreas| salivary gland| testis| thymus| thyroid| tongue| uterus| organogenesis| fetus| neonate| juvenile| adult	NM_026931	GO:0006915	apoptotic process	inferred from electronic annotation	NM_026931	GO:0005575	cellular_component	no biological data available	NM_026931	GO:0003674	molecular_function	no biological data available	NA	NA	NA	NA	NA	NA	NA	5.51811
TC1500001226.mm.1	4.78064	4.23838	1.45625	up	0.01801	0.617853	1810049J17Rik	ENSMUST00000180521	RIKEN cDNA 1810049J17 gene	protein_coding	chr15	-	ENSMUST00000180521	12321438	12321899	30	NA	NA	ENSMUST00000180521	ENSEMBL	ensembl:known chromosome:GRCm38:15:12321438:12321899:-1 gene:ENSMUSG00000097221 gene_biotype:protein_coding transcript_biotype:protein_coding	chr15	100	100	ENSMUST00000180521	Q3V2G9	NA	NA	NA	NA	NA	NA	NA	NA	NA	NA	NA	NA	NA	NA	NA	NA	NA	NA	NA	NA	NA	NA	4.592
TC0X00001564.mm.1	2.16119	2.40942	-1.18774	down	0.0161864	0.60489	2210013O21Rik	NM_027327	RIKEN cDNA 2210013O21 gene	protein_coding	chrX	+	NM_027327	153723554	153741322	99	X F3|X	70123	NM_027327	RefSeq	Mus musculus RIKEN cDNA 2210013O21 gene (2210013O21Rik), mRNA.	chrX	100	100	NA	NA	NM_027327	Mm.146408	bone marrow| brain| embryonic tissue| eye| lung| mammary gland| pituitary gland| prostate| salivary gland| spinal cord| stomach| thymus| vesicular gland| fetus| neonate| juvenile| adult	NA	NA	NA	NA	NA	NA	NA	NA	NA	NA	NA	NA	NA	NA	NA	NA	NA	NA	NA	2.18637
TC1100000893.mm.1	3.8917	3.49546	1.31608	up	0.000843947	0.304494	2310047M10Rik	NM_028005	RIKEN cDNA 2310047M10 gene	protein_coding	chr11	+	NM_028005	69059717	69061578	30	11 B3|11	71923	NM_028005	RefSeq	Mus musculus RIKEN cDNA 2310047M10 gene (2310047M10Rik), mRNA.	chr11	100	100	NM_028005	Q9D6W8	NM_028005	Mm.340257	bladder| bone| bone marrow| brain| connective tissue| embryonic tissue| extraembryonic tissue| heart| inner ear| liver| lung| lymph node| mammary gland| muscle| ovary| pancreas| pineal gland| skin| spinal cord| stomach| testis| thyroid| tongue| organogenesis| fetus| juvenile| adult	NM_028005	GO:0008150	biological_process	no biological data available	NM_028005	GO:0005575	cellular_component	no biological data available	NM_028005	GO:0005515	protein binding	inferred from physical interaction	NA	NA	NA	ENSMUST00000051888	Pfam	IPR019314	Protein of unknown function DUF2365	3.85739
TC1200001465.mm.1	3.22575	2.89381	1.2587	up	0.0442535	0.733207	2410004P03Rik	NM_001201332	RIKEN cDNA 2410004P03 gene	protein_coding	chr12	-	NM_001201332	17004958	17011727	60	12 A1.1|12	73667	NM_001201332	RefSeq	Mus musculus RIKEN cDNA 2410004P03 gene (2410004P03Rik), transcript variant 1, mRNA.	chr12	100	100	NM_001201332	D3Z430	NM_001201332	Mm.159048	brain| nasopharynx| pancreas| skin| neonate| adult	NM_001201332	GO:0008150	biological_process	no biological data available	NM_001201332	GO:0005575	cellular_component	no biological data available	NM_001201332	GO:0003674	molecular_function	no biological data available	NA	NA	NA	NA	NA	NA	NA	3.09936
TC1700002332.mm.1	5.2751	5.59141	-1.24513	down	0.0479599	0.742197	2410015M20Rik	NM_153152	RIKEN cDNA 2410015M20 gene	protein_coding	chr17	-	NM_153152	56607452	56609771	70	17 D|17	224904	NM_153152	RefSeq	Mus musculus RIKEN cDNA 2410015M20 gene (2410015M20Rik), mRNA.	chr17	100	100	NM_153152	Q8R404	NM_153152	Mm.34002	blood| bone marrow| brain| connective tissue| embryonic tissue| extraembryonic tissue| eye| heart| inner ear| intestine| joint| kidney| liver| lung| lymph node| mammary gland| muscle| pancreas| pineal gland| pituitary gland| prostate| salivary gland| skin| spleen| stomach| sympathetic ganglion| testis| thymus| thyroid| tongue| cleavage| blastocyst| organogenesis| fetus| neonate| juvenile| adult	NM_153152	GO:0008150	biological_process	no biological data available	NM_153152	GO:0005739	mitochondrion	inferred from direct assay	NM_153152	GO:0003674	molecular_function	no biological data available	NA	NA	NA	NA	NA	NA	NA	5.42591
TC0700001716.mm.1	2.95666	3.24105	-1.21789	down	0.03118	0.687046	2610020H08Rik	NM_001004187	RIKEN cDNA 2610020H08 gene	protein_coding	chr7	+	NM_001004187	119794006	119848943	311	7 F3|7	434234	NM_001004187	RefSeq	Mus musculus RIKEN cDNA 2610020H08 gene (2610020H08Rik), transcript variant 1, mRNA.	chr7	100	100	NM_001004187	Q7TSF9	NM_001004187	Mm.38237	blood| brain| embryonic tissue| eye| heart| inner ear| kidney| lung| mammary gland| molar| ovary| prostate| spleen| testis| thymus|oocyte| organogenesis| fetus| neonate| juvenile| adult	NM_001004187	GO:0008150	biological_process	no biological data available	NM_001004187	GO:0005730	nucleolus	not recorded	NM_001004187	GO:0003674	molecular_function	no biological data available	NA	NA	NA	ENSMUST00000033218	Pfam	IPR013520	Exonuclease, RNase T/DNA polymerase III	2.99806
TC1800000417.mm.1	1.90628	1.59698	1.23911	up	0.0380023	0.707694	2900055J20Rik	NR_045177	RIKEN cDNA 2900055J20 gene	protein_coding	chr18	+	NR_045177	40256962	40257703	30	18 B3|18	73001	NR_045177	RefSeq	Mus musculus RIKEN cDNA 2900055J20 gene (2900055J20Rik), long non-coding RNA.	chr18	100	100	NR_045177	Q9D6G3	NR_045177	Mm.428647	brain| eye| adult	NR_045177	GO:0008150	biological_process	no biological data available	NR_045177	GO:0005575	cellular_component	no biological data available	NR_045177	GO:0003674	molecular_function	no biological data available	NA	NA	NA	NA	NA	NA	NA	1.76166
TC1700001861.mm.1	1.44248	1.78076	-1.26424	down	0.0106533	0.553268	4921501E09Rik	NM_001009544	RIKEN cDNA 4921501E09 gene	protein_coding	chr17	-	NM_001009544	33064143	33068058	30	17 B1|17	74042	NM_001009544	RefSeq	Mus musculus RIKEN cDNA 4921501E09 gene (4921501E09Rik), mRNA.	chr17	100	100	NM_001009544	Q80TJ7	NM_001009544	Mm.84774	testis| adult	NM_001009544	GO:0000082	G1/S transition of mitotic cell cycle	inferred from sequence or structural similarity	NM_001009544	GO:0005634	nucleus	inferred from electronic annotation	NM_001009544	GO:0003682	chromatin binding	inferred from sequence or structural similarity	NA	NA	NA	ENSMUST00000024121	Pfam	IPR003347	JmjC domain	1.41865
TC1000001485.mm.1	1.50099	1.89196	-1.31127	down	0.0119437	0.570255	4921513I03Rik	NR_038000	RIKEN cDNA 4921513I03 gene	protein_coding	chr10	+	NR_038000	120765732	120778886	50	10 D2|10	70874	NR_038000	RefSeq	Mus musculus RIKEN cDNA 4921513I03 gene (4921513I03Rik), transcript variant 1, long non-coding RNA.	chr10	100	100	NR_038000	Q9D5W2	NR_038000	Mm.427286	testis| adult	NR_038000	GO:0008150	biological_process	no biological data available	NR_038000	GO:0005575	cellular_component	no biological data available	NR_038000	GO:0003674	molecular_function	no biological data available	NA	NA	NA	NA	NA	NA	NA	1.40816
TC1500000980.mm.1	1.73396	1.95311	-1.16405	down	0.0350449	0.697683	4930415O20Rik	NM_001201322	RIKEN cDNA 4930415O20 gene	protein_coding	chr15	+	NM_001201322	98571004	98589588	40	15|15 F2	73863	NM_001201322	RefSeq	Mus musculus RIKEN cDNA 4930415O20 gene (4930415O20Rik), mRNA.	chr15	100	100	NM_001201322	Q8CDT5	NM_001201322	Mm.66894	heart| testis| adult	NM_001201322	GO:0008150	biological_process	no biological data available	NM_001201322	GO:0005575	cellular_component	no biological data available	NM_001201322	GO:0003674	molecular_function	no biological data available	NA	NA	NA	NA	NA	NA	NA	1.68815
TC0800000196.mm.1	1.82079	2.32098	-1.4144	down	0.0223836	0.660112	4930467E23Rik	NM_001039553	RIKEN cDNA 4930467E23 gene	protein_coding	chr8	+	NM_001039553	19729576	20063170	170	8 A1.3|8	626415	NM_001039553	RefSeq	Mus musculus RIKEN cDNA 4930467E23 gene (4930467E23Rik), mRNA.	chr8	100	100	NM_001039553	E9Q637	NM_001039553	Mm.425517	embryonic tissue| eye| ovary| spleen| testis| unfertilized ovum| blastocyst| adult	NM_001039553	GO:0008150	biological_process	no biological data available	NM_001039553	GO:0005575	cellular_component	no biological data available	NM_001039553	GO:0003674	molecular_function	no biological data available	NA	NA	NA	ENSMUST00000098909	Pfam	IPR002110	Ankyrin repeat	1.68736
TC1000000582.mm.1	1.59473	1.78208	-1.13867	down	0.0255084	0.660112	4930507D05Rik	NR_027926	RIKEN cDNA 4930507D05 gene	protein_coding	chr10	+	NR_027926	62449160	62451353	34	10|10	74706	NR_027926	RefSeq	Mus musculus RIKEN cDNA 4930507D05 gene (4930507D05Rik), long non-coding RNA.	chr10	100	100	NR_027926	Q8C9C9	NR_027926	Mm.402550	brain| embryonic tissue| lung| ovary| salivary gland| testis| thymus| fetus| juvenile| adult	NA	NA	NA	NA	NA	NA	NA	NA	NA	NA	NA	NA	NA	NA	NA	NA	NA	NA	NA	1.56529
TC0100003642.mm.1	3.39501	3.15935	1.17745	up	0.0327542	0.691056	4930527J03Rik	XR_140479	RIKEN cDNA 4930527J03 gene	protein_coding	chr1	-	XR_140479	178276047	178278811	30	1 H4|1	75164	XR_140479	RefSeq	[retired] PREDICTED: Mus musculus RIKEN cDNA 4930527J03 gene (4930527J03Rik), misc_RNA.	chr1	100	100	ENSMUST00000094270	Q9CUJ1	ENSMUST00000094270	Mm.351320	NA	NA	NA	NA	NA	NA	NA	NA	NA	NA	NA	NA	NA	NA	NA	NA	NA	NA	NA	NA	3.33957
TC0300001087.mm.1	1.62292	2.04653	-1.34128	down	0.0273872	0.672067	4930564D02Rik	NM_029228	RIKEN cDNA 4930564D02 gene	protein_coding	chr3	+	NM_029228	105066844	105078806	50	3 F2.2|3	75269	NM_029228	RefSeq	Mus musculus RIKEN cDNA 4930564D02 gene (4930564D02Rik), mRNA.	chr3	100	100	NM_029228	Q9D4S4	NM_029228	Mm.307994	testis| adult	NM_029228	GO:0008150	biological_process	no biological data available	NM_029228	GO:0005575	cellular_component	no biological data available	NM_029228	GO:0003674	molecular_function	no biological data available	NA	NA	NA	NA	NA	NA	NA	1.41116
TC0400001467.mm.1	4.53432	3.77152	1.69678	up	0.000912091	0.31063	5730409E04Rik	NM_001013755	RIKEN cDNA 5730409E04Rik gene	protein_coding	chr4	+	NM_001013755	126609818	126614371	30	4 D2.2|4	230757	NM_001013755	RefSeq	Mus musculus RIKEN cDNA 5730409E04Rik gene (5730409E04Rik), transcript variant 2, mRNA.	chr4	100	100	NM_001013755	Q8BP99	NM_001013755	Mm.296838	brain| embryonic tissue| eye| joint| liver| mammary gland| pancreas| pituitary gland| sympathetic ganglion| testis| blastocyst| gastrula| fetus| neonate| juvenile| adult	NM_001013755	GO:0008150	biological_process	no biological data available	NM_001013755	GO:0005575	cellular_component	no biological data available	NM_001013755	GO:0003674	molecular_function	no biological data available	NA	NA	NA	NA	NA	NA	NA	4.59702
TC1200000155.mm.1	3.85338	3.66722	1.13774	up	0.0451259	0.736207	5730507C01Rik	NM_001033157	RIKEN cDNA 5730507C01 gene	protein_coding	chr12	+	NM_001033157	18514510	18535254	90	12 A1.2|12	236366	NM_001033157	RefSeq	Mus musculus RIKEN cDNA 5730507C01 gene (5730507C01Rik), transcript variant 2, mRNA.	chr12	100	100	NM_001033157	B9EKH7	NM_001033157	Mm.352227	embryonic tissue| eye| fertilized ovum| ovary| uterus|oocyte| zygote| cleavage| gastrula| adult	NM_001033157	GO:0006355	regulation of transcription, DNA-templated	inferred from electronic annotation	NM_001033157	GO:0005575	cellular_component	no biological data available	NM_001033157	GO:0046872	metal ion binding	inferred from electronic annotation	NA	NA	NA	ENSMUST00000063216	Pfam	IPR001909	Krueppel-associated box	3.86942
TC0600000621.mm.1	2.20711	1.94405	1.20002	up	0.0266548	0.667554	5730596B20Rik	XR_105021	RIKEN cDNA 5730596B20 gene	protein_coding	chr6	+	XR_105021	52177498	52180851	30	6 B3|6	77580	XR_105021	RefSeq	PREDICTED: Mus musculus RIKEN cDNA 5730596B20 gene (5730596B20Rik), misc_RNA.	chr6	100	100	XR_105021	Q8BQ08	XR_105021	Mm.483277	brain| dorsal root ganglion| fetus	XR_105021	GO:0008150	biological_process	no biological data available	XR_105021	GO:0005575	cellular_component	no biological data available	XR_105021	GO:0003674	molecular_function	no biological data available	NA	NA	NA	NA	NA	NA	NA	2.19711
TC0400001241.mm.1	2.91931	2.54194	1.29897	up	0.0138074	0.588832	6430628N08Rik	ENSMUST00000132221	RIKEN cDNA 6430628N08 gene	protein_coding	chr4	+	ENSMUST00000132221	115890666	115899228	30	NA	NA	ENSMUST00000132221	ENSEMBL	havana:known chromosome:GRCm38:4:115890665:115899227:1 gene:ENSMUSG00000034185 gene_biotype:lincRNA transcript_biotype:lincRNA	chr4	100	100	ENSMUST00000132221	Q9D367	ENSMUST00000132221	Mm.101606	brain| spinal cord| juvenile| adult	ENSMUST00000132221	GO:0008150	biological_process	no biological data available	ENSMUST00000132221	GO:0005575	cellular_component	no biological data available	ENSMUST00000132221	GO:0003674	molecular_function	no biological data available	NA	NA	NA	NA	NA	NA	NA	2.87526
TC1500001323.mm.1	6.76704	7.32594	-1.47315	down	0.00344485	0.436559	6-Mar	NM_172606	membrane-associated ring finger (C3HC4) 6	protein_coding	chr15	-	NM_172606	31455899	31531037	269	15 B2|15	223455	NM_172606	RefSeq	Mus musculus membrane-associated ring finger (C3HC4) 6 (March6), mRNA.	chr15	100	100	NM_172606	Q6ZQ89	NM_172606	Mm.272185	blood| bone| bone marrow| brain| dorsal root ganglion| embryonic tissue| extraembryonic tissue| eye| fertilized ovum| heart| intestine| kidney| liver| lung| lymph node| mammary gland| molar| muscle| nasopharynx| ovary| pancreas| pituitary gland| prostate| skin| spleen| stomach| testis| thymus| thyroid| tongue|oocyte| unfertilized ovum| zygote| cleavage| morula| blastocyst| gastrula| organogenesis…	NM_172606	GO:0070936	protein K48-linked ubiquitination	not recorded	NM_172606	GO:0005783	endoplasmic reticulum	inferred from electronic annotation	NM_172606	GO:0004842	ubiquitin-protein transferase activity	not recorded	NA	NA	NA	ENSMUST00000090227	Pfam	IPR018957	Zinc finger, C3HC4 RING-type	6.935
TC0600001308.mm.1	4.86144	6.8774	-4.04449	down	0.00104817	0.333976	8430408G22Rik	NM_001166580	RIKEN cDNA 8430408G22 gene	protein_coding	chr6	+	NM_001166580	116650684	116652847	30	6 E3|6	213393	NM_001166580	RefSeq	Mus musculus RIKEN cDNA 8430408G22 gene (8430408G22Rik), transcript variant 2, mRNA.	chr6	100	100	NM_001166580	Q8K2F3	NM_001166580	Mm.38231	bladder| bone| bone marrow| brain| embryonic tissue| extraembryonic tissue| heart| inner ear| intestine| kidney| liver| lung| mammary gland| oviduct| pancreas| salivary gland| skin| spinal cord| spleen| thymus| tongue| organogenesis| fetus| neonate| juvenile| adult	NM_001166580	GO:0008150	biological_process	no biological data available	NM_001166580	GO:0005739	mitochondrion	inferred from direct assay	NM_001166580	GO:0003674	molecular_function	no biological data available	NA	NA	NA	NA	NA	NA	NA	4.75815
TC1500001565.mm.1	2.8919	2.59488	1.2286	up	0.0199931	0.636985	9130401M01Rik	uc007vtb.1	RIKEN cDNA 9130401M01 gene	protein_coding	chr15	-	uc007vtb.1	58026167	58027895	30	15 D1|15	75758	uc007vtb.1	UCSC Genes	Mus musculus RIKEN cDNA 9130401M01 gene, mRNA (cDNA clone IMAGE:4011645), with apparent retained intron.	chr15	100	100	uc007vtb.1	Q9D2X8	uc007vtb.1	Mm.455792	blood| bone marrow| brain| connective tissue| embryonic tissue| eye| heart| intestine| joint| kidney| liver| lung| mammary gland| pancreas| pituitary gland| skin| spleen| stomach| sympathetic ganglion| testis| thymus| tongue| cleavage| blastocyst| egg cylinder| gastrula| organogenesis| fetus| neonate| juvenile| adult	uc007vtb.1	GO:0008150	biological_process	no biological data available	uc007vtb.1	GO:0005575	cellular_component	no biological data available	uc007vtb.1	GO:0003674	molecular_function	no biological data available	NA	NA	NA	NA	NA	NA	NA	2.81158
TC1200002266.mm.1	2.64483	2.26297	1.30303	up	0.00418734	0.461919	9330161L09Rik	ENSMUST00000056140	RIKEN cDNA 9330161L09 gene	protein_coding	chr12	-	ENSMUST00000056140	103406822	103407820	30	12 E|12	77225	ENSMUST00000056140	ENSEMBL	ensembl:known chromosome:GRCm38:12:103406822:103407820:-1 gene:ENSMUSG00000055271 gene_biotype:protein_coding transcript_biotype:protein_coding	chr12	100	100	ENSMUST00000056140	Q9D253	ENSMUST00000056140	Mm.491511	skin| testis| adult	ENSMUST00000056140	GO:0008150	biological_process	no biological data available	ENSMUST00000056140	GO:0005575	cellular_component	no biological data available	ENSMUST00000056140	GO:0003674	molecular_function	no biological data available	NA	NA	NA	NA	NA	NA	NA	2.79698
TC1300002634.mm.1	3.37114	2.97332	1.31751	up	0.0302497	0.685108	9530027D23Rik	uc007rur.1	RIKEN cDNA 9530027D23 gene	protein_coding	chr13	-	uc007rur.1	107851977	107852741	30	13|13	77410	uc007rur.1	UCSC Genes	Mus musculus adult male urinary bladder cDNA, RIKEN full-length enriched library, clone:9530027D23 product:unclassifiable, full insert sequence.	chr13	100	100	NA	NA	NA	NA	NA	NA	NA	NA	NA	NA	NA	NA	NA	NA	NA	NA	NA	NA	NA	NA	NA	NA	NA	NA	3.51639
TC1500002312.mm.1	3.66226	3.31258	1.27428	up	0.00590724	0.494246	A630065K11Rik	uc007xxo.1	RIKEN cDNA A630065K11 gene	protein_coding	chr15	-	uc007xxo.1	103231958	103234052	31	15|15	320497	uc007xxo.1	UCSC Genes	Mus musculus 3 days neonate thymus cDNA, RIKEN full-length enriched library, clone:A630065K11 product:unclassifiable, full insert sequence.	chr15	100	100	NA	NA	NA	NA	NA	NA	NA	NA	NA	NA	NA	NA	NA	NA	NA	NA	NA	NA	NA	NA	NA	NA	NA	NA	3.72807
TC0400003256.mm.1	2.82595	2.50045	1.2531	up	0.0476526	0.741231	A730015C16Rik	ENSMUST00000164855	RIKEN cDNA A730015C16 gene	protein_coding	chr4	-	ENSMUST00000164855	108847399	108848619	30	NA	NA	ENSMUST00000164855	ENSEMBL	ensembl:known chromosome:GRCm38:4:108847399:108848619:-1 gene:ENSMUSG00000090551 gene_biotype:protein_coding transcript_biotype:protein_coding	chr4	100	100	ENSMUST00000164855	Q8C992	NA	NA	NA	ENSMUST00000164855	GO:0008150	biological_process	no biological data available	ENSMUST00000164855	GO:0005575	cellular_component	no biological data available	ENSMUST00000164855	GO:0003674	molecular_function	no biological data available	NA	NA	NA	NA	NA	NA	NA	2.86116
TC1400002088.mm.1	2.6264	2.13441	1.40638	up	0.0242919	0.660112	A730061H03Rik	ENSMUST00000066106	RIKEN cDNA A730061H03 gene	protein_coding	chr14	-	ENSMUST00000066106	55559942	55560406	30	NA	NA	ENSMUST00000066106	ENSEMBL	ensembl:known chromosome:GRCm38:14:55559942:55560406:-1 gene:ENSMUSG00000053588 gene_biotype:protein_coding transcript_biotype:protein_coding	chr14	100	100	ENSMUST00000066106	Q8BGD2	NA	NA	NA	ENSMUST00000066106	GO:0008150	biological_process	no biological data available	ENSMUST00000066106	GO:0005575	cellular_component	no biological data available	ENSMUST00000066106	GO:0003674	molecular_function	no biological data available	NA	NA	NA	NA	NA	NA	NA	2.62185
TC1100000088.mm.1	2.67223	2.3577	1.2436	up	0.0419499	0.720944	A730071L15Rik	ENSMUST00000181545	RIKEN cDNA A730071L15Rik gene	protein_coding	chr11	+	ENSMUST00000181545	6200029	6201643	30	NA	NA	ENSMUST00000181545	ENSEMBL	ensembl:known chromosome:GRCm38:11:6200029:6201643:1 gene:ENSMUSG00000096923 gene_biotype:protein_coding transcript_biotype:protein_coding	chr11	100	100	ENSMUST00000181545	Q8C4X0	ENSMUST00000181545	Mm.407313	spleen| juvenile	NA	NA	NA	NA	NA	NA	NA	NA	NA	NA	NA	NA	NA	NA	NA	NA	NA	NA	NA	2.66955
TC0800003206.mm.1	2.39988	2.12804	1.20735	up	0.0133113	0.588832	A930035F09Rik	uc009nzp.1	RIKEN cDNA A930035F09 gene	protein_coding	chr8	-	uc009nzp.1	128142570	128297471	30	8|8	77837	uc009nzp.1	UCSC Genes	Mus musculus adult retina cDNA, RIKEN full-length enriched library, clone:A930035F09 product:unclassifiable, full insert sequence.	chr8	100	100	NA	NA	NA	NA	NA	NA	NA	NA	NA	NA	NA	NA	NA	NA	NA	NA	NA	NA	NA	NA	NA	NA	NA	NA	2.25869
TC0700004088.mm.1	3.9876	3.7157	1.20739	up	0.04924	0.747107	AA474408	XR_035373	expressed sequence AA474408	protein_coding	chr7	-	XR_035373	110057987	110061373	30	7 E3-F1|7	767812	XR_035373	RefSeq	[retired] PREDICTED: Mus musculus expressed sequence AA474408 (AA474408), misc_RNA.	chr7	100	100	ENSMUST00000098110	Q3V1U0	ENSMUST00000098110	Mm.398472	extraembryonic tissue| adult	ENSMUST00000098110	GO:0008150	biological_process	no biological data available	ENSMUST00000098110	GO:0005575	cellular_component	no biological data available	ENSMUST00000098110	GO:0003674	molecular_function	no biological data available	NA	NA	NA	NA	NA	NA	NA	3.93802
TC0100002582.mm.1	5.75533	6.22183	-1.38175	down	0.0075043	0.520068	Aamp	NM_001190444	angio-associated migratory protein	protein_coding	chr1	-	NM_001190444	74279840	74284738	120	1 C3|1 38.53 cM	227290	NM_001190444	RefSeq	Mus musculus angio-associated migratory protein (Aamp), transcript variant 1, mRNA.	chr1	100	100	NM_001190444	J3QN89	NM_001190444	Mm.379371	bladder| blood| bone| bone marrow| brain| connective tissue| dorsal root ganglion| embryonic tissue| extraembryonic tissue| eye| fertilized ovum| heart| inner ear| intestine| joint| kidney| liver| lung| lymph node| mammary gland| muscle| ovary| pancreas| pituitary gland| salivary gland| skin| spinal cord| spleen| stomach| testis| thymus| zygote| cleavage| morula| blastocyst| egg cylinder| gastrul…	NM_001190444	GO:0008150	biological_process	no biological data available	NM_001190444	GO:0009986	cell surface	not recorded	NM_001190444	GO:0003674	molecular_function	no biological data available	NA	NA	NA	ENSMUST00000006462	Pfam	IPR001680	WD40 repeat	5.87989
TC1600000089.mm.1	3.52312	3.82654	-1.23407	down	0.0346036	0.696377	Abat	NM_001170978	4-aminobutyrate aminotransferase	protein_coding	chr16	+	NM_001170978	8513429	8621568	274	16|16 A3	268860	NM_001170978	RefSeq	Mus musculus 4-aminobutyrate aminotransferase (Abat), transcript variant 2, mRNA.	chr16	100	100	NM_001170978	P61922	NM_001170978	Mm.259315	brain| dorsal root ganglion| embryonic tissue| extraembryonic tissue| eye| heart| inner ear| intestine| kidney| liver| lung| lymph node| mammary gland| ovary| pancreas| pineal gland| skin| spinal cord| spleen| sympathetic ganglion| testis| thymus| uterus|oocyte| organogenesis| fetus| neonate| juvenile| adult	NM_001170978	GO:0001666	response to hypoxia	not recorded	NM_001170978	GO:0005739	mitochondrion	inferred from direct assay	NM_001170978	GO:0003824	catalytic activity	inferred from electronic annotation	NA	NA	NA	ENSMUST00000065987	Pfam	IPR005814	Aminotransferase class-III	3.50089
TC1100004002.mm.1	3.8822	4.47236	-1.50541	down	0.0163053	0.60489	Abca6	NM_001166556	ATP-binding cassette, sub-family A (ABC1), member 6	protein_coding	chr11	-	NM_001166556	110176820	110251776	431	11 E1|11	76184	NM_001166556	RefSeq	Mus musculus ATP-binding cassette, sub-family A (ABC1), member 6 (Abca6), transcript variant 2, mRNA.	chr11	100	100	NM_001166556	Q8K441	NM_001166556	Mm.159704	brain| eye| liver| spinal cord| neonate| juvenile| adult	NM_001166556	GO:0006810	transport	inferred from electronic annotation	NM_001166556	GO:0016020	membrane	inferred from electronic annotation	NM_001166556	GO:0000166	nucleotide binding	inferred from electronic annotation	NA	NA	NA	ENSMUST00000044003	Pfam	IPR003439	ABC transporter-like	3.84835
TC0500000052.mm.1	4.36824	5.89692	-2.8852	down	0.0236305	0.660112	Abcb1b	NM_011075	ATP-binding cassette, sub-family B (MDR/TAP), member 1B	protein_coding	chr5	+	NM_011075	8798147	8866314	340	5 A1|5 3.43 cM	18669	NM_011075	RefSeq	Mus musculus ATP-binding cassette, sub-family B (MDR/TAP), member 1B (Abcb1b), mRNA.	chr5	100	100	NM_011075	P06795	NM_011075	Mm.146649	blood| bone marrow| embryonic tissue| extraembryonic tissue| eye| fertilized ovum| liver| lung| mammary gland| ovary| skin| spleen| testis| thymus| uterus|oocyte| zygote| cleavage| morula| gastrula| fetus| juvenile| adult	NM_011075	GO:0006200	ATP catabolic process	not recorded	NM_011075	GO:0000139	Golgi membrane	not recorded	NM_011075	GO:0000166	nucleotide binding	inferred from electronic annotation	NA	NA	NA	ENSMUST00000009058	Pfam	IPR001140	ABC transporter, transmembrane domain	4.31744
TC0700001119.mm.1	5.09504	6.23545	-2.20444	down	0.0133263	0.588832	Abhd2	NM_018811	abhydrolase domain containing 2	protein_coding	chr7	+	NM_018811	79273201	79365508	190	7|7 D2	54608	NM_018811	RefSeq	Mus musculus abhydrolase domain containing 2 (Abhd2), mRNA.	chr7	100	100	NM_018811	Q9QXM0	NM_018811	Mm.365490	brain| embryonic tissue| eye| inner ear| intestine| lung| mammary gland| oviduct| skin| spinal cord| testis| thymus| cleavage| blastocyst| organogenesis| fetus| neonate| juvenile| adult	NM_018811	GO:0009611	response to wounding	inferred from mutant phenotype	NM_018811	GO:0016020	membrane	inferred from electronic annotation	NM_018811	GO:0004620	phospholipase activity	inferred from electronic annotation	NA	NA	NA	ENSMUST00000037315	Pfam	IPR000073	Alpha/beta hydrolase fold-1	5.32212
TC1400000742.mm.1	5.98921	6.89133	-1.86881	down	0.0069578	0.515703	Abhd4	NM_001205181	abhydrolase domain containing 4	protein_coding	chr14	+	NM_001205181	54254129	54269169	110	14 C2|14	105501	NM_001205181	RefSeq	Mus musculus abhydrolase domain containing 4 (Abhd4), transcript variant 2, mRNA.	chr14	100	100	NM_001205181	Q8VD66	NM_001205181	Mm.28771	bladder| bone| bone marrow| brain| connective tissue| dorsal root ganglion| embryonic tissue| extraembryonic tissue| eye| fertilized ovum| heart| inner ear| intestine| joint| kidney| liver| lung| mammary gland| muscle| nasopharynx| ovary| pituitary gland| salivary gland| skin| spinal cord| spleen| stomach| testis| thymus| thyroid| tongue|oocyte| unfertilized ovum| zygote| morula| blastocyst| orga…	NM_001205181	GO:0006629	lipid metabolic process	inferred from electronic annotation	NA	NA	NA	NA	NM_001205181	GO:0004620	phospholipase activity	inferred from electronic annotation	NA	NA	NA	ENSMUST00000041197	Pfam	IPR000073	Alpha/beta hydrolase fold-1	6.2651
TC1100001767.mm.1	5.43135	5.76745	-1.26234	down	0.0413817	0.718091	Ace	NM_001281819	angiotensin I converting enzyme (peptidyl-dipeptidase A) 1	protein_coding	chr11	+	NM_001281819	105967945	105989964	307	11 E1|11 68.84 cM	11421	NM_001281819	RefSeq	Mus musculus angiotensin I converting enzyme (peptidyl-dipeptidase A) 1 (Ace), transcript variant 3, mRNA.	chr11	100	100	NM_001281819	P09470	NM_001281819	Mm.754	bone| brain| extraembryonic tissue| eye| intestine| kidney| lung| mammary gland| pineal gland| skin| spleen| testis| fetus| neonate| juvenile| adult	NM_001281819	GO:0001822	kidney development	inferred from mutant phenotype	NM_001281819	GO:0005576	extracellular region	inferred from electronic annotation	NA	NA	NA	NA	NM_001281819	GenMAPP	ACE-Inhibitor_pathway_PharmGKB	ENSMUST00000001963	Pfam	IPR001548	Peptidase M2, peptidyl-dipeptidase A	5.44271
TSUnmapped00000036.mm.1	3.23973	4.13057	-1.85425	down	0.0126677	0.580215	Ache	NM_001290010	acetylcholinesterase	protein_coding	NA	NA	NM_001290010	NA	NA	30	5 G2|5 76.32 cM	11423	NM_001290010	RefSeq	Mus musculus acetylcholinesterase (Ache), transcript variant 1, mRNA.	NA	100	100	NM_001290010	P21836	NM_001290010	Mm.255464	brain| embryonic tissue| extraembryonic tissue| eye| heart| inner ear| intestine| liver| spinal cord| spleen| thymus| fetus| neonate| juvenile| adult	NM_001290010	GO:0001919	regulation of receptor recycling	inferred from mutant phenotype	NM_001290010	GO:0005576	extracellular region	not recorded	NM_001290010	GO:0003990	acetylcholinesterase activity	inferred from direct assay	NM_001290010	GenMAPP	Acetylcholine_Synthesis	NA	NA	NA	NA	2.99728
TC0X00003098.mm.1	5.07404	5.85922	-1.7233	down	0.0168015	0.610129	Acsl4	NM_001033600	acyl-CoA synthetase long-chain family member 4	protein_coding	chrX	-	NM_001033600	142317993	142390535	250	X F2|X	50790	NM_001033600	RefSeq	Mus musculus acyl-CoA synthetase long-chain family member 4 (Acsl4), transcript variant 3, mRNA.	chrX	100	100	NM_001033600	Q9QUJ7	NM_001033600	Mm.391337	adrenal gland| bladder| blood| brain| connective tissue| dorsal root ganglion| embryonic tissue| epididymis| eye| heart| inner ear| intestine| kidney| liver| lung| mammary gland| ovary| pancreas| pituitary gland| skin| spinal cord| spleen| testis| thymus| thyroid| cleavage| morula| blastocyst| organogenesis| fetus| neonate| juvenile| adult	NA	NA	NA	NA	NA	NA	NA	NA	NM_001033600	GO:0000166	nucleotide binding	inferred from electronic annotation	NM_001033600	GenMAPP	Fatty_Acid_Degradation	ENSMUST00000033634	Pfam	IPR000873	AMP-dependent synthetase/ligase	5.2279
TC0700001709.mm.1	2.40002	2.66881	-1.2048	down	0.0284233	0.674286	Acsm5	NM_178758	acyl-CoA synthetase medium-chain family member 5	protein_coding	chr7	+	NM_178758	119526265	119543793	190	7 F2|7	272428	NM_178758	RefSeq	Mus musculus acyl-CoA synthetase medium-chain family member 5 (Acsm5), mRNA.	chr7	100	100	NM_178758	Q8BGA8	NM_178758	Mm.185183	eye| kidney| liver| spleen| neonate| adult	NM_178758	GO:0006629	lipid metabolic process	inferred from electronic annotation	NM_178758	GO:0005739	mitochondrion	inferred from electronic annotation	NM_178758	GO:0000166	nucleotide binding	inferred from electronic annotation	NA	NA	NA	ENSMUST00000066465	Pfam	IPR000873	AMP-dependent synthetase/ligase	2.34638
TC1400000299.mm.1	5.28681	5.49812	-1.15774	down	0.0302879	0.685306	Actr8	NM_027493	ARP8 actin-related protein 8	protein_coding	chr14	+	NM_027493	29978337	29994609	172	14 B|14	56249	NM_027493	RefSeq	Mus musculus ARP8 actin-related protein 8 (Actr8), mRNA.	chr14	100	100	NM_027493	Q8R2S9	NM_027493	Mm.215110	bladder| bone| bone marrow| brain| connective tissue| embryonic tissue| epididymis| extraembryonic tissue| eye| fertilized ovum| heart| inner ear| joint| kidney| lung| mammary gland| ovary| pituitary gland| salivary gland| skin| spinal cord| spleen| testis| thymus| uterus| vagina|oocyte| unfertilized ovum| zygote| morula| blastocyst| egg cylinder| gastrula| organogenesis| fetus| neonate| juvenile…	NM_027493	GO:0006281	DNA repair	inferred from electronic annotation	NM_027493	GO:0005634	nucleus	not recorded	NM_027493	GO:0000166	nucleotide binding	inferred from electronic annotation	NA	NA	NA	ENSMUST00000016115	Pfam	IPR004000	Actin-related protein	5.28184
TC0X00000418.mm.1	1.0677	1.44095	-1.29527	down	0.0238645	0.660112	Actrt1	NM_028514	actin-related protein T1	protein_coding	chrX	+	NM_028514	46329007	46330345	12	X|X A3.1	73360	NM_028514	RefSeq	Mus musculus actin-related protein T1 (Actrt1), mRNA.	chrX	100	100	NM_028514	Q9D9J3	NM_028514	Mm.60929	testis| adult	NM_028514	GO:0008150	biological_process	no biological data available	NM_028514	GO:0005737	cytoplasm	inferred from electronic annotation	NM_028514	GO:0003674	molecular_function	no biological data available	NA	NA	NA	ENSMUST00000059466	Pfam	IPR004000	Actin-related protein	1.02156
TC0200003579.mm.1	3.90843	4.15578	-1.18703	down	0.0129458	0.584676	Acvr1	NM_001110204	activin A receptor, type 1	protein_coding	chr2	-	NM_001110204	58388644	58567157	214	2 C1.1|2	11477	NM_001110204	RefSeq	Mus musculus activin A receptor, type 1 (Acvr1), transcript variant 1, mRNA.	chr2	100	100	NM_001110204	P37172	NM_001110204	Mm.689	bladder| bone marrow| brain| connective tissue| dorsal root ganglion| embryonic tissue| extraembryonic tissue| eye| heart| intestine| lung| mammary gland| pancreas| skin| spinal cord| stomach| thymus| morula| fetus| neonate| juvenile| adult	NA	NA	NA	NA	NM_001110204	GO:0005887	integral component of plasma membrane	inferred from direct assay	NA	NA	NA	NA	NA	NA	NA	ENSMUST00000056376	Pfam	IPR000472	TGF-beta receptor/activin receptor, type I/II	3.85417
TC1600001124.mm.1	4.60798	5.09169	-1.39833	down	0.0272187	0.670738	Adcy9	NM_009624	adenylate cyclase 9	protein_coding	chr16	-	NM_009624	4287529	4420498	159	16 B1|16 2.42 cM	11515	NM_009624	RefSeq	Mus musculus adenylate cyclase 9 (Adcy9), transcript variant 1, mRNA.	chr16	100	100	NM_009624	P51830	NM_009624	Mm.439750	blood| bone| brain| embryonic tissue| eye| fertilized ovum| heart| inner ear| intestine| joint| lung| mammary gland| nasopharynx| ovary| pancreas| salivary gland| spleen| thyroid|oocyte| zygote| cleavage| fetus| neonate| juvenile| adult	NM_009624	GO:0006171	cAMP biosynthetic process	inferred from direct assay	NM_009624	GO:0005886	plasma membrane	traceable author statement	NM_009624	GO:0000166	nucleotide binding	inferred from electronic annotation	NM_009624	GenMAPP	G_Protein_Signaling	ENSMUST00000005719	Pfam	IPR001054	Adenylyl cyclase class-3/4/guanylyl cyclase	4.64028
TC0600000667.mm.1	3.55078	3.93904	-1.30882	down	0.000844107	0.304494	Adcyap1r1	NM_001025372	adenylate cyclase activating polypeptide 1 receptor 1	protein_coding	chr6	+	NM_001025372	55451978	55501455	250	6 B3|6	11517	NM_001025372	RefSeq	Mus musculus adenylate cyclase activating polypeptide 1 receptor 1 (Adcyap1r1), transcript variant 2, mRNA.	chr6	100	100	NM_001025372	P70205	NM_001025372	Mm.44245	brain| embryonic tissue| mammary gland| muscle| pituitary gland| skin| spinal cord| thymus| organogenesis| fetus| juvenile| adult	NA	NA	NA	NA	NM_001025372	GO:0005737	cytoplasm	not recorded	NM_001025372	GO:0004871	signal transducer activity	inferred from electronic annotation	NM_001025372	GenMAPP	GPCRDB_Class_B_Secretin-like	ENSMUST00000070736	Pfam	IPR000832	GPCR, family 2, secretin-like	3.54685
TC0300001409.mm.1	7.4093	8.04808	-1.55701	down	0.00153039	0.343108	Adh1	NM_007409	alcohol dehydrogenase 1 (class I)	protein_coding	chr3	+	NM_007409	138260991	138290698	140	3 G3|3 64.16 cM	11522	NM_007409	RefSeq	Mus musculus alcohol dehydrogenase 1 (class I) (Adh1), mRNA.	chr3	100	100	NM_007409	P00329	NM_007409	Mm.2409	bladder| embryonic tissue| extraembryonic tissue| eye| heart| intestine| kidney| liver| lung| lymph node| mammary gland| muscle| ovary| pituitary gland| prostate| salivary gland| skin| spinal cord| spleen| stomach| testis| tongue| blastocyst| organogenesis| fetus| neonate| juvenile| adult	NM_007409	GO:0001523	retinoid metabolic process	inferred from mutant phenotype	NM_007409	GO:0005622	intracellular	inferred from direct assay	NM_007409	GO:0004022	alcohol dehydrogenase (NAD) activity	inferred from direct assay	NA	NA	NA	ENSMUST00000004232	Pfam	IPR013149	Alcohol dehydrogenase, C-terminal	7.28818
TC0300001415.mm.1	4.46516	4.69975	-1.17657	down	0.0150177	0.595808	Adh5	NM_001288578	alcohol dehydrogenase 5 (class III), chi polypeptide	protein_coding	chr3	+	NM_001288578	138437200	138455499	170	3 G3|3	11532	NM_001288578	RefSeq	Mus musculus alcohol dehydrogenase 5 (class III), chi polypeptide (Adh5), transcript variant 2, mRNA.	chr3	100	100	NM_001288578	P28474	NM_001288578	Mm.3874	bladder| blood| bone| bone marrow| brain| connective tissue| dorsal root ganglion| embryonic tissue| extraembryonic tissue| eye| fertilized ovum| heart| inner ear| intestine| joint| kidney| liver| lung| lymph node| mammary gland| molar| muscle| ovary| pancreas| pituitary gland| prostate| salivary gland| skin| spinal cord| spleen| testis| thymus| thyroid| tongue| uterus|oocyte| unfertilized ovum| …	NM_001288578	GO:0001523	retinoid metabolic process	inferred from mutant phenotype	NM_001288578	GO:0005634	nucleus	not recorded	NA	NA	NA	NA	NA	NA	NA	ENSMUST00000005964	Pfam	IPR013149	Alcohol dehydrogenase, C-terminal	4.52335
TC0100001228.mm.1	6.15357	6.37351	-1.16469	down	0.0306404	0.686646	Adipor1	NM_028320	adiponectin receptor 1	protein_coding	chr1	+	NM_028320	134415378	134433351	160	1 E4|1	72674	NM_028320	RefSeq	Mus musculus adiponectin receptor 1 (Adipor1), mRNA.	chr1	100	100	NM_028320	Q91VH1	NM_028320	Mm.259976	bladder| blood| bone| bone marrow| brain| connective tissue| embryonic tissue| extraembryonic tissue| eye| heart| inner ear| intestine| joint| kidney| liver| lung| lymph node| mammary gland| molar| muscle| nasopharynx| olfactory mucosa| ovary| pancreas| pituitary gland| prostate| salivary gland| skin| spinal cord| spleen| stomach| sympathetic ganglion| testis| thymus| thyroid| tongue| uterus|oocy…	NM_028320	GO:0006629	lipid metabolic process	inferred from electronic annotation	NM_028320	GO:0005886	plasma membrane	not recorded	NM_028320	GO:0004872	receptor activity	inferred from direct assay	NA	NA	NA	ENSMUST00000027727	Pfam	IPR004254	Hly-III-related	6.20106
TC0700001630.mm.1	3.80812	4.67683	-1.82603	down	0.00831036	0.529582	Adm	NM_009627	adrenomedullin	protein_coding	chr7	+	NM_009627	110627669	110629820	40	7 F1|7 57.7 cM	11535	NM_009627	RefSeq	Mus musculus adrenomedullin (Adm), mRNA.	chr7	100	100	NM_009627	P97297	NM_009627	Mm.1408	blood| bone| brain| connective tissue| embryonic tissue| extraembryonic tissue| eye| heart| intestine| kidney| liver| lung| ovary| spleen| thymus| vagina| unfertilized ovum| cleavage| egg cylinder| gastrula| organogenesis| fetus| adult	NM_009627	GO:0001570	vasculogenesis	not recorded	NM_009627	GO:0005576	extracellular region	inferred from electronic annotation	NM_009627	GO:0005179	hormone activity	inferred from electronic annotation	NM_009627	GenMAPP	Smooth_muscle_contraction	ENSMUST00000033054	Pfam	IPR021116	Procalcitonin/adrenomedullin	3.89726
TC1800001437.mm.1	3.60283	5.59706	-3.98402	down	0.000734284	0.302997	Adrb2	NM_007420	adrenergic receptor, beta 2	protein_coding	chr18	-	NM_007420	62177713	62179981	30	18 E1|18 35.1 cM	11555	NM_007420	RefSeq	Mus musculus adrenergic receptor, beta 2 (Adrb2), mRNA.	chr18	100	100	NM_007420	P18762	NM_007420	Mm.5598	brain| embryonic tissue| intestine| kidney| liver| lung| lymph node| mammary gland| muscle| skin| spleen| thymus| tongue| blastocyst| fetus| neonate| juvenile| adult	NM_007420	GO:0001993	regulation of systemic arterial blood pressure by norepinephrine-epinephrine	inferred from mutant phenotype	NM_007420	GO:0005634	nucleus	inferred from direct assay	NM_007420	GO:0001965	G-protein alpha-subunit binding	not recorded	NM_007420	GenMAPP	GPCRDB_Class_A_Rhodopsin-like	ENSMUST00000053640	Pfam	IPR000276	G protein-coupled receptor, rhodopsin-like	4.05437
TC0100000858.mm.1	4.64289	4.8793	-1.17805	down	0.0200873	0.637267	Agap1	NM_001037136	ArfGAP with GTPase domain, ankyrin repeat and PH domain 1	protein_coding	chr1	+	NM_001037136	89454811	89897617	270	1 D|1	347722	NM_001037136	RefSeq	Mus musculus ArfGAP with GTPase domain, ankyrin repeat and PH domain 1 (Agap1), transcript variant 2, mRNA.	chr1	100	100	NM_001037136	Q8BXK8	NM_001037136	Mm.291135	adrenal gland| bladder| bone| bone marrow| brain| embryonic tissue| extraembryonic tissue| eye| heart| intestine| kidney| liver| lung| mammary gland| ovary| pancreas| pineal gland| prostate| salivary gland| skin| spinal cord| spleen| stomach| sympathetic ganglion| testis| thymus| uterus| vagina|oocyte| blastocyst| organogenesis| fetus| neonate| juvenile| adult	NM_001037136	GO:0006184	GTP catabolic process	not recorded	NM_001037136	GO:0005622	intracellular	inferred from electronic annotation	NM_001037136	GO:0000166	nucleotide binding	inferred from electronic annotation	NA	NA	NA	ENSMUST00000027521	Pfam	IPR001164	Arf GTPase activating protein	4.63675
TC1300000332.mm.1	4.19729	5.21403	-2.02333	down	0.00863735	0.532714	Agtr1a	NM_177322	angiotensin II receptor, type 1a	protein_coding	chr13	+	NM_177322	30336356	30382867	50	13 A3.2|13 13.19 cM	11607	NM_177322	RefSeq	Mus musculus angiotensin II receptor, type 1a (Agtr1a), mRNA.	chr13	100	100	NM_177322	P29754	NM_177322	Mm.35062	adrenal gland| bladder| brain| embryonic tissue| epididymis| extraembryonic tissue| heart| intestine| kidney| liver| lung| mammary gland| oviduct| pancreas| pituitary gland| skin| spinal cord| thymus| uterus| vagina| gastrula| fetus| neonate| juvenile| adult	NA	NA	NA	NA	NM_177322	GO:0005623	cell	inferred from mutant phenotype	NM_177322	GO:0001596	angiotensin type I receptor activity	inferred from direct assay	NM_177322	GenMAPP	GPCRDB_Class_A_Rhodopsin-like	ENSMUST00000066412	Pfam	IPR000276	G protein-coupled receptor, rhodopsin-like	4.004
TC0X00000226.mm.1	1.42291	1.84977	-1.3443	down	0.0360281	0.700208	Agtr2	NM_007429	angiotensin II receptor, type 2	protein_coding	chrX	+	NM_007429	21484544	21489164	70	X A2|X 16.71 cM	11609	NM_007429	RefSeq	Mus musculus angiotensin II receptor, type 2 (Agtr2), mRNA.	chrX	100	100	NM_007429	P35374	NM_007429	Mm.2679	brain| dorsal root ganglion| embryonic tissue| eye| heart| kidney| lung| mammary gland| molar| ovary| oviduct| pancreas| prostate| skin| spinal cord| spleen| testis| thymus| organogenesis| fetus| neonate| juvenile| adult	NA	NA	NA	NA	NM_007429	GO:0005622	intracellular	inferred from direct assay	NM_007429	GO:0004871	signal transducer activity	inferred from electronic annotation	NM_007429	GenMAPP	GPCRDB_Class_A_Rhodopsin-like	ENSMUST00000089188	Pfam	IPR000276	G protein-coupled receptor, rhodopsin-like	1.31041
TC0200004953.mm.1	4.60663	5.46774	-1.81643	down	0.00245156	0.396311	Ahcy	NM_016661	S-adenosylhomocysteine hydrolase	protein_coding	chr2	-	NM_016661	155059310	155074497	153	2 H1|2 76.94 cM	269378	NM_016661	RefSeq	Mus musculus S-adenosylhomocysteine hydrolase (Ahcy), mRNA.	chr2	100	100	NM_016661	P50247	NM_016661	Mm.330692	bladder| blood| bone| bone marrow| brain| connective tissue| embryonic tissue| epididymis| extraembryonic tissue| eye| heart| inner ear| intestine| kidney| liver| lung| mammary gland| muscle| ovary| pancreas| pituitary gland| prostate| salivary gland| skin| spleen| stomach| testis| thymus| uterus|oocyte| blastocyst| gastrula| organogenesis| fetus| neonate| juvenile| adult	NM_016661	GO:0002439	chronic inflammatory response to antigenic stimulus	not recorded	NM_016661	GO:0005634	nucleus	not recorded	NM_016661	GO:0004013	adenosylhomocysteinase activity	inferred from direct assay	NA	NA	NA	ENSMUST00000054607	Pfam	IPR000043	Adenosylhomocysteinase	4.72534
TC1600001677.mm.1	4.33535	4.98979	-1.57401	down	0.00110361	0.33699	Ahcy	ENSMUST00000059524	S-adenosylhomocysteine hydrolase	protein_coding	chr16	-	ENSMUST00000059524	46152997	46155077	30	2 H1|2 76.94 cM	269378	ENSMUST00000059524	ENSEMBL	ensembl:known chromosome:GRCm38:16:46152997:46155077:-1 gene:ENSMUSG00000048087 gene_biotype:protein_coding transcript_biotype:protein_coding	chr16	100	100	ENSMUST00000059524	P50247	ENSMUST00000059524	Mm.330692	bladder| blood| bone| bone marrow| brain| connective tissue| embryonic tissue| epididymis| extraembryonic tissue| eye| heart| inner ear| intestine| kidney| liver| lung| mammary gland| muscle| ovary| pancreas| pituitary gland| prostate| salivary gland| skin| spleen| stomach| testis| thymus| uterus|oocyte| blastocyst| gastrula| organogenesis| fetus| neonate| juvenile| adult	ENSMUST00000059524	GO:0002439	chronic inflammatory response to antigenic stimulus	not recorded	ENSMUST00000059524	GO:0005634	nucleus	not recorded	ENSMUST00000059524	GO:0004013	adenosylhomocysteinase activity	inferred from direct assay	NA	NA	NA	ENSMUST00000059524	Pfam	IPR000043	Adenosylhomocysteinase	4.34485
TC0600000245.mm.1	3.76348	4.07882	-1.24431	down	0.00588827	0.494246	Ahcyl2	NM_001171000	S-adenosylhomocysteine hydrolase-like 2	protein_coding	chr6	+	NM_001171000	29765833	29912310	510	6 A3.3|6	74340	NM_001171000	RefSeq	Mus musculus S-adenosylhomocysteine hydrolase-like 2 (Ahcyl2), transcript variant 2, mRNA.	chr6	100	100	NM_001171000	Q68FL4	NM_001171000	Mm.210899	bladder| bone marrow| brain| embryonic tissue| epididymis| extraembryonic tissue| eye| intestine| kidney| lung| lymph node| mammary gland| molar| nasopharynx| olfactory mucosa| ovary| pancreas| pituitary gland| prostate| skin| spleen| sympathetic ganglion| testis| thymus| uterus| cleavage| egg cylinder| gastrula| organogenesis| fetus| neonate| juvenile| adult	NM_001171000	GO:0006730	one-carbon metabolic process	inferred from electronic annotation	NM_001171000	GO:0005575	cellular_component	no biological data available	NM_001171000	GO:0004013	adenosylhomocysteinase activity	inferred from electronic annotation	NA	NA	NA	ENSMUST00000064872	Pfam	IPR000043	Adenosylhomocysteinase	3.78046
TC1600000323.mm.1	3.23068	4.29383	-2.08949	down	0.00205359	0.372106	Ahsg	NM_001276449	alpha-2-HS-glycoprotein	protein_coding	chr16	+	NM_001276449	22892015	22899451	90	16 B1|16 13.74 cM	11625	NM_001276449	RefSeq	Mus musculus alpha-2-HS-glycoprotein (Ahsg), transcript variant 2, mRNA.	chr16	100	100	NM_001276449	P29699	NM_001276449	Mm.197554	adrenal gland| embryonic tissue| extraembryonic tissue| eye| kidney| liver| lung| lymph node| mammary gland| muscle| salivary gland| stomach| tongue| organogenesis| fetus| juvenile| adult	NM_001276449	GO:0001503	ossification	inferred from direct assay	NM_001276449	GO:0005576	extracellular region	inferred from electronic annotation	NM_001276449	GO:0004869	cysteine-type endopeptidase inhibitor activity	inferred from electronic annotation	NA	NA	NA	ENSMUST00000023583	Pfam	IPR000010	Proteinase inhibitor I25, cystatin	3.04115
TC1000002035.mm.1	4.65034	4.31452	1.2621	up	0.0381209	0.708253	AI317395	NM_144821	expressed sequence AI317395	protein_coding	chr10	-	NM_144821	40001573	40025268	70	10 B1|10	215929	NM_144821	RefSeq	Mus musculus expressed sequence AI317395 (AI317395), mRNA.	chr10	100	100	NM_144821	Q8VCV9	NM_144821	Mm.55513	embryonic tissue| kidney| liver| mammary gland| spinal cord| fetus| neonate| juvenile| adult	NM_144821	GO:0006810	transport	inferred from electronic annotation	NM_144821	GO:0005886	plasma membrane	inferred from electronic annotation	NM_144821	GO:0015293	symporter activity	inferred from electronic annotation	NA	NA	NA	ENSMUST00000163705	Pfam	IPR011701	Major facilitator superfamily	4.60264
TC0800000453.mm.1	2.79147	3.10857	-1.24583	down	0.041702	0.72078	AI429214	NM_001039220	expressed sequence AI429214	protein_coding	chr8	+	NM_001039220	36993575	36995533	30	8 A4|8	621080	NM_001039220	RefSeq	Mus musculus expressed sequence AI429214 (AI429214), mRNA.	chr8	100	100	NM_001039220	Q3TTJ4	NM_001039220	Mm.373292	brain| embryonic tissue| extraembryonic tissue| eye| mammary gland| pituitary gland| spinal cord| testis| vagina| fetus| juvenile| adult	NM_001039220	GO:0008150	biological_process	no biological data available	NM_001039220	GO:0005575	cellular_component	no biological data available	NM_001039220	GO:0003674	molecular_function	no biological data available	NA	NA	NA	NA	NA	NA	NA	2.70191
TC0600000327.mm.1	2.49733	5.77398	-9.69097	down	0.0397985	0.711761	Akr1b7	NM_009731	aldo-keto reductase family 1, member B7	protein_coding	chr6	+	NM_009731	34412334	34423142	127	6 B1|6 14.95 cM	11997	NM_009731	RefSeq	Mus musculus aldo-keto reductase family 1, member B7 (Akr1b7), mRNA.	chr6	100	100	NM_009731	P21300	NM_009731	Mm.482073	bladder| embryonic tissue| epididymis| extraembryonic tissue| eye| kidney| muscle| prostate| skin| testis| fetus| neonate| adult	NM_009731	GO:0044255	cellular lipid metabolic process	traceable author statement	NM_009731	GO:0005737	cytoplasm	inferred from electronic annotation	NM_009731	GO:0004032	alditol:NADP+ 1-oxidoreductase activity	inferred from electronic annotation	NA	NA	NA	ENSMUST00000007449	Pfam	IPR023210	NADP-dependent oxidoreductase domain	2.20481
TC0100002475.mm.1	1.64294	3.70701	-4.18165	down	0.0220883	0.657723	Akr1cl	NM_027582	aldo-keto reductase family 1, member C-like	protein_coding	chr1	-	NM_027582	65012689	65032759	170	1 C2|1	70861	NM_027582	RefSeq	Mus musculus aldo-keto reductase family 1, member C-like (Akr1cl), mRNA.	chr1	100	100	NM_027582	E0CYR9	NM_027582	Mm.18725	adrenal gland| embryonic tissue| lymph node| mammary gland| ovary| testis| vagina| cleavage| organogenesis| fetus| neonate| juvenile| adult	NM_027582	GO:0008150	biological_process	no biological data available	NM_027582	GO:0005575	cellular_component	no biological data available	NM_027582	GO:0003674	molecular_function	no biological data available	NA	NA	NA	ENSMUST00000069142	Pfam	IPR023210	NADP-dependent oxidoreductase domain	1.61028
TC0900000950.mm.1	3.7039	4.10893	-1.32412	down	0.0102288	0.54844	Aldh1a2	NM_009022	aldehyde dehydrogenase family 1, subfamily A2	protein_coding	chr9	+	NM_009022	71215789	71296243	149	9 D|9 39.85 cM	19378	NM_009022	RefSeq	Mus musculus aldehyde dehydrogenase family 1, subfamily A2 (Aldh1a2), mRNA.	chr9	100	100	NM_009022	Q62148	NM_009022	Mm.42016	embryonic tissue| eye| intestine| kidney| liver| ovary| testis|oocyte| organogenesis| fetus| neonate| juvenile| adult	NM_009022	GO:0001523	retinoid metabolic process	traceable author statement	NM_009022	GO:0005737	cytoplasm	not recorded	NM_009022	GO:0001758	retinal dehydrogenase activity	inferred from direct assay	NA	NA	NA	ENSMUST00000034723	Pfam	IPR015590	Aldehyde dehydrogenase domain	3.92345
TC0500003193.mm.1	7.85849	8.6044	-1.67703	down	0.00686794	0.515313	Aldh2	NM_009656	aldehyde dehydrogenase 2, mitochondrial	protein_coding	chr5	-	NM_009656	121566027	121593824	200	5|5 F-G1	11669	NM_009656	RefSeq	Mus musculus aldehyde dehydrogenase 2, mitochondrial (Aldh2), mRNA.	chr5	100	100	NM_009656	P47738	NM_009656	Mm.284446	adrenal gland| bladder| blood| bone| bone marrow| brain| connective tissue| dorsal root ganglion| embryonic tissue| epididymis| extraembryonic tissue| eye| heart| inner ear| intestine| joint| kidney| liver| lung| lymph node| mammary gland| muscle| nasopharynx| ovary| oviduct| pancreas| pituitary gland| prostate| salivary gland| skin| spinal cord| spleen| stomach| sympathetic ganglion| testis| thy…	NM_009656	GO:0008152	metabolic process	inferred from electronic annotation	NM_009656	GO:0005739	mitochondrion	inferred from direct assay	NM_009656	GO:0004029	aldehyde dehydrogenase (NAD) activity	not recorded	NA	NA	NA	ENSMUST00000031411	Pfam	IPR015590	Aldehyde dehydrogenase domain	8.09927
TC0100001550.mm.1	5.3061	5.70633	-1.31972	down	0.0337925	0.693006	Aldh9a1	NM_019993	aldehyde dehydrogenase 9, subfamily A1	protein_coding	chr1	+	NM_019993	167349991	167368530	130	1|1 H2	56752	NM_019993	RefSeq	Mus musculus aldehyde dehydrogenase 9, subfamily A1 (Aldh9a1), mRNA.	chr1	100	100	NM_019993	Q9JLJ2	NM_019993	Mm.330055	adipose tissue| bladder| blood| bone| bone marrow| brain| connective tissue| dorsal root ganglion| embryonic tissue| epididymis| extraembryonic tissue| eye| fertilized ovum| heart| inner ear| intestine| joint| kidney| liver| lung| lymph node| mammary gland| muscle| ovary| oviduct| pancreas| pituitary gland| salivary gland| skin| spleen| stomach| testis| thymus| thyroid| tongue| vagina|oocyte| unf…	NM_019993	GO:0006081	cellular aldehyde metabolic process	not recorded	NM_019993	GO:0005737	cytoplasm	inferred from electronic annotation	NM_019993	GO:0004029	aldehyde dehydrogenase (NAD) activity	not recorded	NA	NA	NA	ENSMUST00000028004	Pfam	IPR015590	Aldehyde dehydrogenase domain	5.43473
TC0800000268.mm.1	4.73509	5.11898	-1.30485	down	0.0336407	0.692886	Alg11	NM_001243161	asparagine-linked glycosylation 11 (alpha-1,2-mannosyltransferase)	protein_coding	chr8	+	NM_001243161	22060721	22071627	95	8 A2|8	207958	NM_001243161	RefSeq	Mus musculus asparagine-linked glycosylation 11 (alpha-1,2-mannosyltransferase) (Alg11), transcript variant 1, mRNA.	chr8	100	100	NM_001243161	Q3TZM9	NM_001243161	Mm.267439	bladder| bone| brain| dorsal root ganglion| embryonic tissue| epididymis| eye| intestine| lung| mammary gland| muscle| nasopharynx| pancreas| skin| spleen| stomach| testis| thymus| organogenesis| fetus| neonate| juvenile| adult	NM_001243161	GO:0009058	biosynthetic process	inferred from electronic annotation	NM_001243161	GO:0005783	endoplasmic reticulum	inferred from electronic annotation	NM_001243161	GO:0004377	GDP-Man:Man3GlcNAc2-PP-Dol alpha-1,2-mannosyltransferase activity	inferred from electronic annotation	NA	NA	NA	ENSMUST00000072572	Pfam	IPR001296	Glycosyl transferase, family 1	4.89509
TC0400002613.mm.1	5.02637	5.44452	-1.33622	down	0.0105397	0.552092	Alg2	NM_019998	asparagine-linked glycosylation 2 (alpha-1,3-mannosyltransferase)	protein_coding	chr4	-	NM_019998	47465067	47474367	110	4|4 B2	56737	NM_019998	RefSeq	Mus musculus asparagine-linked glycosylation 2 (alpha-1,3-mannosyltransferase) (Alg2), mRNA.	chr4	100	100	NM_019998	Q9DBE8	NM_019998	Mm.22218	bladder| bone| bone marrow| brain| dorsal root ganglion| embryonic tissue| extraembryonic tissue| eye| heart| inner ear| kidney| liver| lung| lymph node| mammary gland| muscle| nasopharynx| ovary| pancreas| pituitary gland| prostate| skin| spinal cord| sympathetic ganglion| testis| thymus| uterus|oocyte| morula| organogenesis| fetus| neonate| juvenile| adult	NM_019998	GO:0006488	dolichol-linked oligosaccharide biosynthetic process	not recorded	NM_019998	GO:0005634	nucleus	not recorded	NM_019998	GO:0000033	alpha-1,3-mannosyltransferase activity	not recorded	NA	NA	NA	ENSMUST00000044148	Pfam	IPR001296	Glycosyl transferase, family 1	5.02637
TC0100002757.mm.1	2.57975	2.26125	1.24703	up	0.0449075	0.73558	Alpi	NM_001081082	alkaline phosphatase, intestinal	protein_coding	chr1	-	NM_001081082	87098002	87101606	130	1 D|1	76768	NM_001081082	RefSeq	Mus musculus alkaline phosphatase, intestinal (Alpi), mRNA.	chr1	100	100	NM_001081082	F8VPQ6	NM_001081082	Mm.58068	intestine| pancreas| fetus| neonate| juvenile| adult	NM_001081082	GO:0006793	phosphorus metabolic process	not recorded	NM_001081082	GO:0009897	external side of plasma membrane	not recorded	NM_001081082	GO:0000287	magnesium ion binding	not recorded	NA	NA	NA	ENSMUST00000113270	Pfam	IPR001952	Alkaline phosphatase	2.43948
TC0800002722.mm.1	6.06877	6.30479	-1.17774	down	0.0112666	0.560212	Amfr	NM_011787	autocrine motility factor receptor	protein_coding	chr8	-	NM_011787	93971588	94012663	228	8 C5|8 45.96 cM	23802	NM_011787	RefSeq	Mus musculus autocrine motility factor receptor (Amfr), mRNA.	chr8	100	100	NM_011787	Q9R049	NM_011787	Mm.34641	adrenal gland| bladder| blood| bone| bone marrow| brain| dorsal root ganglion| embryonic tissue| epididymis| extraembryonic tissue| eye| fertilized ovum| heart| inner ear| intestine| kidney| liver| lung| lymph node| mammary gland| muscle| nasopharynx| olfactory mucosa| ovary| pancreas| pineal gland| pituitary gland| prostate| salivary gland| skin| spinal cord| spleen| stomach| sympathetic ganglio…	NM_011787	GO:0000209	protein polyubiquitination	not recorded	NM_011787	GO:0005634	nucleus	not recorded	NM_011787	GO:0000166	nucleotide binding	inferred from electronic annotation	NA	NA	NA	ENSMUST00000053766	Pfam	IPR003892	Ubiquitin system component Cue	6.08728
TC1000000872.mm.1	2.35	2.04864	1.23231	up	0.0284961	0.674286	Amh	NM_007445	anti-Mullerian hormone	protein_coding	chr10	+	NM_007445	80805243	80807648	50	10 C1|10 39.72 cM	11705	NM_007445	RefSeq	Mus musculus anti-Mullerian hormone (Amh), mRNA.	chr10	100	100	NM_007445	A7E2R1	NM_007445	Mm.376094	NA	NM_007445	GO:0001541	ovarian follicle development	not recorded	NM_007445	GO:0005576	extracellular region	inferred from electronic annotation	NM_007445	GO:0005102	receptor binding	not recorded	NA	NA	NA	ENSMUST00000036016	Pfam	IPR001839	Transforming growth factor-beta, C-terminal	2.28829
TC1000002218.mm.1	4.71722	5.20014	-1.39757	down	0.00224278	0.38351	Anapc16	NM_025514	anaphase promoting complex subunit 16	protein_coding	chr10	-	NM_025514	59743001	60003135	173	10 B4|10 29.66 cM	52717	NM_025514	RefSeq	Mus musculus anaphase promoting complex subunit 16 (Anapc16), mRNA.	chr10	100	100	NM_025514	Q9CPV2	NM_025514	Mm.21793	bone| bone marrow| brain| connective tissue| embryonic tissue| epididymis| extraembryonic tissue| eye| heart| inner ear| intestine| joint| kidney| liver| lung| lymph node| mammary gland| muscle| pancreas| pineal gland| pituitary gland| prostate| skin| spleen| stomach| testis| thymus| thyroid| tongue| cleavage| morula| blastocyst| gastrula| organogenesis| fetus| juvenile| adult	NM_025514	GO:0007049	cell cycle	inferred from electronic annotation	NM_025514	GO:0005634	nucleus	inferred from electronic annotation	NM_025514	GO:0003674	molecular_function	no biological data available	NA	NA	NA	NA	NA	NA	NA	4.76556
TC1700001877.mm.1	6.13342	7.07861	-1.92543	down	0.0481667	0.742783	Angptl4	NM_020581	angiopoietin-like 4	protein_coding	chr17	-	NM_020581	33773750	33781575	118	17 B1|17	57875	NM_020581	RefSeq	Mus musculus angiopoietin-like 4 (Angptl4), mRNA.	chr17	100	100	NM_020581	Q9Z1P8	NM_020581	Mm.196189	bladder| blood| bone| brain| connective tissue| dorsal root ganglion| embryonic tissue| extraembryonic tissue| eye| inner ear| intestine| joint| kidney| liver| lung| lymph node| mammary gland| muscle| pituitary gland| prostate| skin| testis| thymus| thyroid| tongue| uterus| vagina| organogenesis| fetus| neonate| juvenile| adult	NM_020581	GO:0001525	angiogenesis	inferred from electronic annotation	NM_020581	GO:0005576	extracellular region	inferred from direct assay	NM_020581	GO:0004857	enzyme inhibitor activity	inferred from direct assay	NA	NA	NA	ENSMUST00000002360	Pfam	IPR002181	Fibrinogen, alpha/beta/gamma chain, C-terminal globular domain	6.16501
TC0400004023.mm.1	2.54801	2.95823	-1.32889	down	0.00482668	0.478798	Angptl7	NM_001039554	angiopoietin-like 7	protein_coding	chr4	-	NM_001039554	148495183	148500462	60	4 E1|4	654812	NM_001039554	RefSeq	Mus musculus angiopoietin-like 7 (Angptl7), mRNA.	chr4	100	100	NM_001039554	Q8R1Q3	NM_001039554	Mm.388929	connective tissue| embryonic tissue| eye| joint| kidney| oviduct| testis| thymus| tongue| uterus| morula| fetus| juvenile| adult	NA	NA	NA	NA	NM_001039554	GO:0005576	extracellular region	inferred from electronic annotation	NA	NA	NA	NA	NA	NA	NA	ENSMUST00000030840	Pfam	IPR002181	Fibrinogen, alpha/beta/gamma chain, C-terminal globular domain	2.57369
TC1200000319.mm.1	4.96508	5.31973	-1.27867	down	0.0221589	0.65839	Ankmy2	NM_146033	ankyrin repeat and MYND domain containing 2	protein_coding	chr12	+	NM_146033	36157124	36197291	140	12 A3|12	217473	NM_146033	RefSeq	Mus musculus ankyrin repeat and MYND domain containing 2 (Ankmy2), mRNA.	chr12	100	100	NM_146033	Q3TPE9	NM_146033	Mm.130422	blood| bone| brain| embryonic tissue| eye| heart| intestine| kidney| liver| lung| mammary gland| nasopharynx| pituitary gland| prostate| skin| spinal cord| spleen| stomach| thymus| blastocyst| organogenesis| fetus| neonate| juvenile| adult	NM_146033	GO:0008150	biological_process	no biological data available	NM_146033	GO:0005929	cilium	inferred from electronic annotation	NM_146033	GO:0046872	metal ion binding	inferred from electronic annotation	NA	NA	NA	ENSMUST00000041640	Pfam	IPR002110	Ankyrin repeat	5.11099
TC0300001888.mm.1	4.7864	5.08992	-1.23415	down	0.0160952	0.60489	Ankrd50	NM_001167883	ankyrin repeat domain 50	protein_coding	chr3	-	NM_001167883	38449261	38484844	148	3 B|3	99696	NM_001167883	RefSeq	Mus musculus ankyrin repeat domain 50 (Ankrd50), mRNA.	chr3	100	100	NM_001167883	A6H6J9	NM_001167883	Mm.290937	bladder| blood| bone marrow| brain| embryonic tissue| extraembryonic tissue| eye| kidney| lymph node| mammary gland| molar| pancreas| prostate| skin| spleen| stomach| testis| thymus| vagina| blastocyst| fetus| neonate| juvenile| adult	NM_001167883	GO:0008150	biological_process	no biological data available	NM_001167883	GO:0005575	cellular_component	no biological data available	NM_001167883	GO:0003674	molecular_function	no biological data available	NA	NA	NA	ENSMUST00000094300	Pfam	IPR002110	Ankyrin repeat	4.70476
TC0200004417.mm.1	3.69193	3.33064	1.28457	up	0.0288774	0.675671	Ankrd63	NM_001081971	ankyrin repeat domain 63	protein_coding	chr2	-	NM_001081971	118699103	118703963	40	2 E5|2	383787	NM_001081971	RefSeq	Mus musculus ankyrin repeat domain 63 (Ankrd63), mRNA.	chr2	100	100	NM_001081971	A2ARS0	NM_001081971	Mm.35758	bone marrow| brain| ovary| skin| juvenile| adult	NM_001081971	GO:0008150	biological_process	no biological data available	NM_001081971	GO:0005575	cellular_component	no biological data available	NM_001081971	GO:0003674	molecular_function	no biological data available	NA	NA	NA	ENSMUST00000104937	Pfam	IPR002110	Ankyrin repeat	3.71297
TC0900003282.mm.1	5.03246	5.32045	-1.22094	down	0.0125591	0.578051	Ano10	NM_001271873	anoctamin 10	protein_coding	chr9	-	NM_001271873	122175874	122294423	194	9 F4|9	102566	NM_001271873	RefSeq	Mus musculus anoctamin 10 (Ano10), transcript variant 2, mRNA.	chr9	100	100	NM_001271873	Q8BH79	NM_001271873	Mm.87676	bladder| bone| bone marrow| brain| connective tissue| dorsal root ganglion| embryonic tissue| extraembryonic tissue| eye| heart| inner ear| intestine| kidney| lung| mammary gland| nasopharynx| ovary| oviduct| skin| spinal cord| sympathetic ganglion| thymus| unfertilized ovum| organogenesis| fetus| neonate| juvenile| adult	NM_001271873	GO:0006812	cation transport	not recorded	NM_001271873	GO:0005622	intracellular	inferred from direct assay	NM_001271873	GO:0005227	calcium activated cation channel activity	not recorded	NA	NA	NA	ENSMUST00000042546	Pfam	IPR007632	Anoctamin	5.12352
TC0100000427.mm.1	5.77883	6.29276	-1.42793	down	0.000118342	0.19258	Aox1	NM_009676	aldehyde oxidase 1	protein_coding	chr1	+	NM_009676	58029931	58106413	409	1 C1-C2|1 28.86 cM	11761	NM_009676	RefSeq	Mus musculus aldehyde oxidase 1 (Aox1), mRNA.	chr1	100	100	NM_009676	O54754	NM_009676	Mm.26787	brain| embryonic tissue| inner ear| liver| lung| mammary gland| spleen| vagina| fetus| juvenile| adult	NM_009676	GO:0055114	oxidation-reduction process	inferred from direct assay	NM_009676	GO:0005737	cytoplasm	inferred from electronic annotation	NM_009676	GO:0003824	catalytic activity	inferred from electronic annotation	NA	NA	NA	ENSMUST00000001027	Pfam	IPR000674	Aldehyde oxidase/xanthine dehydrogenase, a/b hammerhead	5.74562
TC0700002057.mm.1	6.25964	6.60733	-1.27252	down	0.0383449	0.709236	Ap2a2	NM_007459	adaptor-related protein complex 2, alpha 2 subunit	protein_coding	chr7	+	NM_007459	141562180	141633011	250	7 F5|7	11772	NM_007459	RefSeq	Mus musculus adaptor-related protein complex 2, alpha 2 subunit (Ap2a2), mRNA.	chr7	100	100	NM_007459	P17427	NM_007459	Mm.253090	blood| bone| bone marrow| brain| connective tissue| dorsal root ganglion| embryonic tissue| epididymis| extraembryonic tissue| eye| heart| inner ear| intestine| kidney| liver| lung| lymph node| mammary gland| molar| muscle| nasopharynx| pancreas| skin| spinal cord| spleen| stomach| testis| thymus| tongue| uterus| cleavage| morula| blastocyst| egg cylinder| gastrula| organogenesis| fetus| neonate|…	NM_007459	GO:0006810	transport	inferred from electronic annotation	NM_007459	GO:0005886	plasma membrane	inferred from electronic annotation	NM_007459	GO:0005515	protein binding	inferred from physical interaction	NA	NA	NA	ENSMUST00000003038	Pfam	IPR002553	Clathrin/coatomer adaptor, adaptin-like, N-terminal	6.4212
TC0300001061.mm.1	4.1725	4.66399	-1.4059	down	0.038912	0.711691	Ap4b1	NM_001163552	adaptor-related protein complex AP-4, beta 1	protein_coding	chr3	+	NM_001163552	103809517	103822025	147	3 F2.2|3	67489	NM_001163552	RefSeq	Mus musculus adaptor-related protein complex AP-4, beta 1 (Ap4b1), transcript variant 2, mRNA.	chr3	100	100	NM_001163552	Q9WV76	NM_001163552	Mm.197568	bladder| blood| bone| bone marrow| brain| connective tissue| embryonic tissue| epididymis| extraembryonic tissue| eye| fertilized ovum| heart| inner ear| intestine| joint| liver| lung| mammary gland| muscle| ovary| oviduct| pancreas| pituitary gland| skin| spinal cord| spleen| stomach| testis| thymus| vagina| zygote| cleavage| blastocyst| gastrula| organogenesis| fetus| neonate| juvenile| adult	NM_001163552	GO:0006810	transport	inferred from electronic annotation	NM_001163552	GO:0005794	Golgi apparatus	inferred from electronic annotation	NM_001163552	GO:0008565	protein transporter activity	inferred from electronic annotation	NA	NA	NA	ENSMUST00000047285	Pfam	IPR002553	Clathrin/coatomer adaptor, adaptin-like, N-terminal	4.33569
TC1800000646.mm.1	4.1164	4.58888	-1.38749	down	0.00130428	0.343108	Apcdd1	NM_133237	adenomatosis polyposis coli down-regulated 1	protein_coding	chr18	+	NM_133237	62922327	62953655	110	18 E1|18	494504	NM_133237	RefSeq	Mus musculus adenomatosis polyposis coli down-regulated 1 (Apcdd1), mRNA.	chr18	100	100	NM_133237	Q3U128	NM_133237	Mm.391102	adrenal gland| bone marrow| brain| dorsal root ganglion| embryonic tissue| eye| fertilized ovum| inner ear| kidney| lung| mammary gland| pancreas| skin| spinal cord| spleen| sympathetic ganglion| vagina| zygote| organogenesis| fetus| neonate| juvenile| adult	NM_133237	GO:0001942	hair follicle development	not recorded	NM_133237	GO:0005886	plasma membrane	inferred from electronic annotation	NM_133237	GO:0017147	Wnt-protein binding	not recorded	NA	NA	NA	NA	NA	NA	NA	4.07614
TC0300002297.mm.1	6.86054	7.20045	-1.26567	down	0.0109663	0.555309	Apoa1bp	NM_144897	apolipoprotein A-I binding protein	protein_coding	chr3	-	NM_144897	88056520	88058495	60	3 F1|3	246703	NM_144897	RefSeq	Mus musculus apolipoprotein A-I binding protein (Apoa1bp), mRNA.	chr3	100	100	NM_144897	Q8K4Z3	NM_144897	Mm.205996	bone| bone marrow| brain| embryonic tissue| extraembryonic tissue| eye| fertilized ovum| heart| intestine| kidney| liver| lung| mammary gland| muscle| oviduct| pancreas| pituitary gland| prostate| skin| spinal cord| stomach| testis| thymus| thyroid| tongue| uterus| zygote| organogenesis| fetus| neonate| juvenile| adult	NM_144897	GO:0051289	protein homotetramerization	inferred from direct assay	NM_144897	GO:0005576	extracellular region	not recorded	NM_144897	GO:0000166	nucleotide binding	inferred from electronic annotation	NA	NA	NA	ENSMUST00000029708	Pfam	IPR004443	YjeF N-terminal domain	6.96159
TC0700002496.mm.1	3.60444	6.42484	-7.06358	down	1.75969e-05	0.19258	Apoc1	NM_001110009	apolipoprotein C-I	protein_coding	chr7	-	NM_001110009	19689480	19692659	42	7 A3|7 9.94 cM	11812	NM_001110009	RefSeq	Mus musculus apolipoprotein C-I (Apoc1), transcript variant 2, mRNA.	chr7	100	100	NM_001110009	P34928	NM_001110009	Mm.182440	embryonic tissue| extraembryonic tissue| liver| lymph node| mammary gland| muscle| prostate| stomach| testis| thymus| blastocyst| gastrula| organogenesis| fetus| neonate| juvenile| adult	NM_001110009	GO:0006641	triglyceride metabolic process	inferred from mutant phenotype	NM_001110009	GO:0005576	extracellular region	inferred from electronic annotation	NM_001110009	GO:0004859	phospholipase inhibitor activity	inferred from electronic annotation	NA	NA	NA	ENSMUST00000045035	Pfam	IPR006781	Apolipoprotein C-I	3.64676
TC0700002497.mm.1	4.00105	6.76517	-6.79335	down	1.17796e-08	0.000776936	Apoe	NM_009696	apolipoprotein E	protein_coding	chr7	-	NM_009696	19696109	19699166	149	7 A3|7 9.94 cM	11816	NM_009696	RefSeq	Mus musculus apolipoprotein E (Apoe), mRNA.	chr7	100	100	NM_009696	P08226	NM_009696	Mm.305152	adrenal gland| bone| bone marrow| brain| connective tissue| embryonic tissue| extraembryonic tissue| eye| heart| inner ear| intestine| joint| kidney| liver| lung| mammary gland| muscle| ovary| pancreas| pineal gland| pituitary gland| prostate| salivary gland| skin| spinal cord| spleen| stomach| sympathetic ganglion| testis| thymus| thyroid| tongue| uterus| cleavage| blastocyst| egg cylinder| gast…	NA	NA	NA	NA	NA	NA	NA	NA	NA	NA	NA	NA	NM_009696	GenMAPP	Statin_Pathway_PharmGKB	ENSMUST00000003066	Pfam	IPR000074	Apolipoprotein A1/A4/E	3.9437
TC1000001594.mm.1	1.45528	1.76546	-1.23986	down	0.0263689	0.666611	Apon	NM_133996	apolipoprotein N	protein_coding	chr10	+	NM_133996	128254131	128255901	50	10 D3|10 76.5 cM	28194	NM_133996	RefSeq	Mus musculus apolipoprotein N (Apon), mRNA.	chr10	100	100	NM_133996	G3X9D6	NM_133996	Mm.439846	liver| muscle| adult	NM_133996	GO:0008150	biological_process	no biological data available	NM_133996	GO:0005615	extracellular space	not recorded	NM_133996	GO:0003674	molecular_function	no biological data available	NA	NA	NA	NA	NA	NA	NA	1.48161
TC0X00000929.mm.1	3.93678	4.66454	-1.65606	down	0.0107981	0.55467	Ar	NM_013476	androgen receptor	protein_coding	chrX	+	NM_013476	98149721	98323215	173	X C3|X 42.82 cM	11835	NM_013476	RefSeq	Mus musculus androgen receptor (Ar), mRNA.	chrX	100	100	NM_013476	P19091	NM_013476	Mm.439657	blood| brain| embryonic tissue| intestine| kidney| pituitary gland| prostate| skin| fetus| neonate| adult	NA	NA	NA	NA	NM_013476	GO:0000790	nuclear chromatin	not recorded	NM_013476	GO:0001085	RNA polymerase II transcription factor binding	not recorded	NM_013476	GenMAPP	Nuclear_Receptors	ENSMUST00000052837	Pfam	IPR000536	Nuclear hormone receptor, ligand-binding, core	4.34682
TC0X00000216.mm.1	4.98066	5.3541	-1.29544	down	0.039644	0.711761	Araf	NM_001159645	v-raf murine sarcoma 3611 viral oncogene homolog	protein_coding	chrX	+	NM_001159645	20797814	20860521	314	X A2-A3.1|X 16.3 cM	11836	NM_001159645	RefSeq	Mus musculus v-raf murine sarcoma 3611 viral oncogene homolog (Araf), transcript variant 2, mRNA.	chrX	100	100	NM_001159645	P04627	NM_001159645	Mm.220946	bladder| blood| bone marrow| brain| dorsal root ganglion| embryonic tissue| extraembryonic tissue| eye| heart| inner ear| intestine| joint| kidney| liver| lung| lymph node| mammary gland| molar| muscle| nasopharynx| ovary| pancreas| pineal gland| pituitary gland| prostate| skin| spinal cord| spleen| stomach| sympathetic ganglion| testis| thymus| tongue| uterus| vagina| morula| blastocyst| gastrul…	NA	NA	NA	NA	NM_001159645	GO:0005739	mitochondrion	inferred from direct assay	NM_001159645	GO:0000166	nucleotide binding	inferred from electronic annotation	NM_001159645	GenMAPP	Integrin-mediated_cell_adhesion_KEGG	ENSMUST00000001155	Pfam	IPR000719	Protein kinase domain	5.15517
TC1800001744.mm.1	5.08331	5.55025	-1.38218	down	0.0440761	0.732477	Arhgap26	NM_175164	Rho GTPase activating protein 26	protein_coding	chr18	+	NM_175164	38993145	39376285	405	18 B3|18	71302	NM_175164	RefSeq	Mus musculus Rho GTPase activating protein 26 (Arhgap26), mRNA.	chr18	100	100	NM_175164	Q6ZQ82	NM_175164	Mm.329396	bone marrow| brain| embryonic tissue| eye| intestine| kidney| liver| lung| mammary gland| muscle| ovary| pancreas| prostate| salivary gland| spleen| testis| thymus|oocyte| cleavage| organogenesis| fetus| neonate| juvenile| adult	NM_175164	GO:0007165	signal transduction	inferred from electronic annotation	NM_175164	GO:0005622	intracellular	inferred from electronic annotation	NM_175164	GO:0005096	GTPase activator activity	inferred from electronic annotation	NA	NA	NA	ENSMUST00000097593	Pfam	IPR000198	Rho GTPase-activating protein domain	5.29557
TC0X00002660.mm.1	3.21885	3.49715	-1.21276	down	0.0194225	0.632294	Arhgef9	NM_001033329	CDC42 guanine nucleotide exchange factor (GEF) 9	protein_coding	chrX	-	NM_001033329	95048935	95196821	368	X C3|X	236915	NM_001033329	RefSeq	Mus musculus CDC42 guanine nucleotide exchange factor (GEF) 9 (Arhgef9), transcript variant 1, mRNA.	chrX	100	100	NM_001033329	Q3UTH8	NM_001033329	Mm.44841	bone| brain| embryonic tissue| eye| inner ear| liver| lung| mammary gland| pituitary gland| spinal cord| thymus| organogenesis| fetus| neonate| juvenile| adult	NM_001033329	GO:0007264	small GTPase mediated signal transduction	traceable author statement	NM_001033329	GO:0005737	cytoplasm	inferred from electronic annotation	NM_001033329	GO:0005085	guanyl-nucleotide exchange factor activity	traceable author statement	NA	NA	NA	ENSMUST00000113873	Pfam	IPR000219	Dbl homology (DH) domain	3.21885
TC0300000900.mm.1	5.15727	5.4506	-1.22546	down	0.0499017	0.74973	Arnt	NM_001037737	aryl hydrocarbon receptor nuclear translocator	protein_coding	chr3	+	NM_001037737	95434388	95497240	361	3 F2.1|3 40.74 cM	11863	NM_001037737	RefSeq	Mus musculus aryl hydrocarbon receptor nuclear translocator (Arnt), transcript variant 1, mRNA.	chr3	100	100	NM_001037737	P53762	NM_001037737	Mm.250265	bone marrow| brain| connective tissue| embryonic tissue| epididymis| extraembryonic tissue| eye| fertilized ovum| heart| intestine| kidney| liver| lung| lymph node| mammary gland| ovary| pancreas| prostate| skin| spinal cord| spleen| stomach| testis| thymus| unfertilized ovum| zygote| cleavage| blastocyst| egg cylinder| gastrula| organogenesis| fetus| neonate| juvenile| adult	NA	NA	NA	NA	NM_001037737	GO:0005634	nucleus	inferred from direct assay	NA	NA	NA	NA	NA	NA	NA	ENSMUST00000015666	Pfam	IPR011598	Myc-type, basic helix-loop-helix (bHLH) domain	5.24129
TC1300000958.mm.1	5.46797	6.23761	-1.70484	down	0.00540241	0.490459	Arrdc3	NM_001042591	arrestin domain containing 3	protein_coding	chr13	+	NM_001042591	80883384	80896043	136	13 C3|13	105171	NM_001042591	RefSeq	Mus musculus arrestin domain containing 3 (Arrdc3), mRNA.	chr13	100	100	NM_001042591	Q7TPQ9	NM_001042591	Mm.423137	adrenal gland| bladder| bone marrow| brain| connective tissue| dorsal root ganglion| embryonic tissue| epididymis| extraembryonic tissue| eye| fertilized ovum| heart| inner ear| intestine| joint| kidney| liver| lung| lymph node| mammary gland| nasopharynx| ovary| pancreas| pituitary gland| skin| spinal cord| spleen| testis| thymus| thyroid| uterus| zygote| cleavage| blastocyst| organogenesis| fet…	NM_001042591	GO:0001659	temperature homeostasis	inferred from mutant phenotype	NM_001042591	GO:0005737	cytoplasm	inferred from electronic annotation	NM_001042591	GO:0031699	beta-3 adrenergic receptor binding	not recorded	NA	NA	NA	ENSMUST00000099356	Pfam	IPR011021	Arrestin-like, N-terminal	5.49586
TC0500000871.mm.1	5.77	6.18026	-1.32893	down	0.0141569	0.593558	Art3	NM_181728	ADP-ribosyltransferase 3	protein_coding	chr5	+	NM_181728	92331827	92414628	281	5 E2|5 46.54 cM	109979	NM_181728	RefSeq	Mus musculus ADP-ribosyltransferase 3 (Art3), mRNA.	chr5	100	100	NM_181728	Q8R2G4	NM_181728	Mm.263514	bladder| bone marrow| brain| embryonic tissue| heart| intestine| lung| mammary gland| muscle| prostate| skin| spleen| stomach| testis| thymus| tongue| fetus| neonate| juvenile| adult	NM_181728	GO:0006471	protein ADP-ribosylation	inferred from electronic annotation	NM_181728	GO:0005886	plasma membrane	inferred from electronic annotation	NM_181728	GO:0003956	NAD(P)+-protein-arginine ADP-ribosyltransferase activity	inferred from electronic annotation	NA	NA	NA	ENSMUST00000113083	Pfam	IPR000768	NAD:arginine ADP-ribosyltransferase, ART	5.81286
TC0600003334.mm.1	2.75095	3.238	-1.40158	down	0.0328524	0.692051	Art4	NM_026639	ADP-ribosyltransferase 4	protein_coding	chr6	-	NM_026639	136848451	136857733	50	6 G1|6 66.72 cM	109978	NM_026639	RefSeq	Mus musculus ADP-ribosyltransferase 4 (Art4), mRNA.	chr6	100	100	NM_026639	Q9CRA0	NM_026639	Mm.31840	bladder| bone| bone marrow| connective tissue| embryonic tissue| heart| kidney| liver| lung| molar| nasopharynx| skin| spleen| testis| thymus| fetus| neonate| juvenile| adult	NM_026639	GO:0006471	protein ADP-ribosylation	inferred from electronic annotation	NM_026639	GO:0005886	plasma membrane	inferred from electronic annotation	NM_026639	GO:0003956	NAD(P)+-protein-arginine ADP-ribosyltransferase activity	inferred from electronic annotation	NA	NA	NA	ENSMUST00000032341	Pfam	IPR000768	NAD:arginine ADP-ribosyltransferase, ART	2.75165
TC1100001685.mm.1	2.78368	2.40224	1.30265	up	0.0322946	0.688798	Asb16	NM_148953	ankyrin repeat and SOCS box-containing 16	protein_coding	chr11	+	NM_148953	102268743	102279462	70	11 D|11	217217	NM_148953	RefSeq	Mus musculus ankyrin repeat and SOCS box-containing 16 (Asb16), mRNA.	chr11	100	100	NM_148953	Q8VHS5	NM_148953	Mm.216432	brain| eye| lung| pancreas| salivary gland| fetus| juvenile| adult	NM_148953	GO:0035556	intracellular signal transduction	inferred from electronic annotation	NM_148953	GO:0005575	cellular_component	no biological data available	NM_148953	GO:0003674	molecular_function	no biological data available	NA	NA	NA	ENSMUST00000036467	Pfam	IPR001496	SOCS protein, C-terminal	2.8621
TC0100002783.mm.1	3.18059	2.91453	1.20252	up	0.0418621	0.720944	Asb18	NM_139152	ankyrin repeat and SOCS box-containing 18	protein_coding	chr1	-	NM_139152	89952591	90014666	100	1 D|1	208372	NM_139152	RefSeq	Mus musculus ankyrin repeat and SOCS box-containing 18 (Asb18), mRNA.	chr1	100	100	NM_139152	Q8VHA6	NM_139152	Mm.215164	NA	NM_139152	GO:0035556	intracellular signal transduction	inferred from electronic annotation	NM_139152	GO:0005575	cellular_component	no biological data available	NM_139152	GO:0003674	molecular_function	no biological data available	NA	NA	NA	ENSMUST00000086882	Pfam	IPR001496	SOCS protein, C-terminal	3.18059
TC1000000541.mm.1	3.68625	3.97418	-1.22089	down	0.0330533	0.692531	Ascc1	NM_001199187	activating signal cointegrator 1 complex subunit 1	protein_coding	chr10	+	NM_001199187	60002805	60099990	140	10 B4|10	69090	NM_001199187	RefSeq	Mus musculus activating signal cointegrator 1 complex subunit 1 (Ascc1), transcript variant 1, mRNA.	chr10	100	100	NM_001199187	Q9D8Z1	NM_001199187	Mm.155839	bone marrow| brain| connective tissue| embryonic tissue| extraembryonic tissue| eye| heart| inner ear| kidney| liver| lung| mammary gland| ovary| oviduct| pancreas| pituitary gland| prostate| skin| spleen| testis|oocyte| cleavage| morula| blastocyst| gastrula| organogenesis| fetus| neonate| juvenile| adult	NM_001199187	GO:0006351	transcription, DNA-templated	inferred from electronic annotation	NM_001199187	GO:0005667	transcription factor complex	not recorded	NM_001199187	GO:0003713	transcription coactivator activity	not recorded	NA	NA	NA	ENSMUST00000050516	Pfam	IPR004088	K Homology domain, type 1	3.76295
TC0600001839.mm.1	5.02969	5.46241	-1.34977	down	0.0240043	0.660112	Asns	NM_012055	asparagine synthetase	protein_coding	chr6	-	NM_012055	7675169	7693254	214	6 A1|6	27053	NM_012055	RefSeq	Mus musculus asparagine synthetase (Asns), mRNA.	chr6	100	100	NM_012055	Q61024	NM_012055	Mm.2942	blood| bone| bone marrow| brain| connective tissue| embryonic tissue| extraembryonic tissue| eye| heart| inner ear| intestine| liver| lung| lymph node| mammary gland| muscle| olfactory mucosa| ovary| pancreas| pituitary gland| prostate| salivary gland| skin| spleen| stomach| testis| thymus| uterus| blastocyst| egg cylinder| gastrula| organogenesis| fetus| neonate| juvenile| adult	NM_012055	GO:0006529	asparagine biosynthetic process	not recorded	NA	NA	NA	NA	NM_012055	GO:0000166	nucleotide binding	inferred from electronic annotation	NA	NA	NA	ENSMUST00000031766	Pfam	IPR000583	Class II glutamine amidotransferase domain	5.14108
TC0400002189.mm.1	5.19562	5.63689	-1.35779	down	0.00550921	0.491699	Asph	NM_001177849	aspartate-beta-hydroxylase	protein_coding	chr4	-	NM_001177849	9448069	9669344	501	4 A1|4	65973	NM_001177849	RefSeq	Mus musculus aspartate-beta-hydroxylase (Asph), transcript variant 3, mRNA.	chr4	100	100	NM_001177849	Q8BSY0	NM_001177849	Mm.222206	bladder| bone| bone marrow| brain| connective tissue| dorsal root ganglion| embryonic tissue| extraembryonic tissue| eye| fertilized ovum| heart| intestine| joint| kidney| liver| lung| lymph node| mammary gland| ovary| oviduct| pancreas| pituitary gland| prostate| salivary gland| skin| spinal cord| spleen| stomach| sympathetic ganglion| thymus| thyroid| tongue| uterus|oocyte| zygote| cleavage| eg…	NA	NA	NA	NA	NA	NA	NA	NA	NM_001177849	GO:0004597	peptide-aspartate beta-dioxygenase activity	inferred from sequence or structural similarity	NA	NA	NA	ENSMUST00000038564	Pfam	IPR007943	Aspartyl beta-hydroxylase/Triadin domain	5.07557
TC0100001438.mm.1	2.63326	2.91424	-1.21502	down	0.0207607	0.64407	Astn1	NM_001205204	astrotactin 1	protein_coding	chr1	+	NM_001205204	158362304	158691786	276	1|1 H1	11899	NM_001205204	RefSeq	Mus musculus astrotactin 1 (Astn1), transcript variant 1, mRNA.	chr1	100	100	NM_001205204	Q61137	NM_001205204	Mm.329586	bladder| brain| dorsal root ganglion| embryonic tissue| eye| lung| pancreas| pituitary gland| skin| spinal cord| stomach| sympathetic ganglion| organogenesis| fetus| neonate| juvenile| adult	NM_001205204	GO:0001764	neuron migration	inferred from direct assay	NM_001205204	GO:0005768	endosome	inferred from direct assay	NM_001205204	GO:0005515	protein binding	inferred from physical interaction	NA	NA	NA	NA	NA	NA	NA	2.5786
TC0300002605.mm.1	6.66655	7.11274	-1.36244	down	0.0286756	0.67464	Atp1a1	NM_144900	ATPase, Na+/K+ transporting, alpha 1 polypeptide	protein_coding	chr3	-	NM_144900	101576219	101604707	290	3 F3|3 44.3 cM	11928	NM_144900	RefSeq	Mus musculus ATPase, Na+/K+ transporting, alpha 1 polypeptide (Atp1a1), mRNA.	chr3	100	100	NM_144900	Q8VDN2	NM_144900	Mm.280103	bladder| bone| bone marrow| brain| connective tissue| dorsal root ganglion| embryonic tissue| extraembryonic tissue| eye| fertilized ovum| heart| inner ear| intestine| joint| kidney| liver| lung| mammary gland| molar| muscle| nasopharynx| olfactory mucosa| ovary| pancreas| pituitary gland| salivary gland| skin| spinal cord| spleen| stomach| sympathetic ganglion| testis| thymus| thyroid| tongue| v…	NA	NA	NA	NA	NM_144900	GO:0005768	endosome	not recorded	NA	NA	NA	NA	NA	NA	NA	ENSMUST00000036493	Pfam	IPR004014	Cation-transporting P-type ATPase, N-terminal	6.78653
TC0100003566.mm.1	8.18022	8.6111	-1.34805	down	0.0404393	0.713125	Atp1a2	NM_178405	ATPase, Na+/K+ transporting, alpha 2 polypeptide	protein_coding	chr1	-	NM_178405	172271709	172298064	289	1 H3|1 79.6 cM	98660	NM_178405	RefSeq	Mus musculus ATPase, Na+/K+ transporting, alpha 2 polypeptide (Atp1a2), mRNA.	chr1	100	100	NM_178405	Q6PIE5	NM_178405	Mm.207432	adrenal gland| bladder| bone| brain| dorsal root ganglion| embryonic tissue| extraembryonic tissue| eye| heart| inner ear| joint| lung| mammary gland| muscle| nasopharynx| oviduct| pineal gland| pituitary gland| salivary gland| skin| spinal cord| spleen| stomach| sympathetic ganglion| testis| thymus| tongue| organogenesis| fetus| neonate| juvenile| adult	NA	NA	NA	NA	NM_178405	GO:0005737	cytoplasm	not recorded	NM_178405	GO:0000166	nucleotide binding	inferred from electronic annotation	NA	NA	NA	ENSMUST00000085913	Pfam	IPR004014	Cation-transporting P-type ATPase, N-terminal	8.2628
TC0100003096.mm.1	5.34383	5.70206	-1.28186	down	0.035461	0.698182	Atp2b4	NM_001167949	ATPase, Ca++ transporting, plasma membrane 4	protein_coding	chr1	-	NM_001167949	133702674	133801041	340	1 E4|1 57.95 cM	381290	NM_001167949	RefSeq	Mus musculus ATPase, Ca++ transporting, plasma membrane 4 (Atp2b4), transcript variant a, mRNA.	chr1	100	100	NM_001167949	D1FNM8	NM_001167949	Mm.188617	bone marrow| brain| embryonic tissue| extraembryonic tissue| eye| intestine| kidney| liver| lymph node| mammary gland| ovary| pancreas| skin| spleen| testis|oocyte| morula| organogenesis| fetus| neonate| juvenile| adult	NM_001167949	GO:0006200	ATP catabolic process	not recorded	NM_001167949	GO:0005886	plasma membrane	not recorded	NM_001167949	GO:0000166	nucleotide binding	inferred from electronic annotation	NA	NA	NA	ENSMUST00000048953	Pfam	IPR004014	Cation-transporting P-type ATPase, N-terminal	5.2438
TC0700002588.mm.1	7.60969	8.42155	-1.75547	down	0.0468688	0.740249	Atp5g2	ENSMUST00000086013	ATP synthase, H+ transporting, mitochondrial F0 complex, subunit C2 (subunit 9)	protein_coding	chr7	-	ENSMUST00000086013	23946649	23947237	30	15 F3|15	67942	ENSMUST00000086013	ENSEMBL	ensembl:known chromosome:GRCm38:7:23946649:23947237:-1 gene:ENSMUSG00000066724 gene_biotype:protein_coding transcript_biotype:protein_coding	chr7	100	100	ENSMUST00000086013	P56383	ENSMUST00000086013	Mm.10314	adipose tissue| blood| bone| bone marrow| brain| embryonic tissue| extraembryonic tissue| eye| heart| inner ear| intestine| joint| kidney| liver| lung| mammary gland| muscle| ovary| pancreas| pituitary gland| salivary gland| skin| spleen| stomach| testis| thymus| thyroid|oocyte| morula| blastocyst| organogenesis| fetus| neonate| juvenile| adult	ENSMUST00000086013	GO:0015986	ATP synthesis coupled proton transport	inferred from electronic annotation	ENSMUST00000086013	GO:0005739	mitochondrion	inferred from direct assay	ENSMUST00000086013	GO:0008289	lipid binding	inferred from electronic annotation	ENSMUST00000086013	GenMAPP	Electron_Transport_Chain	ENSMUST00000086013	Pfam	IPR002379	V-ATPase proteolipid subunit C-like domain	8.05037
TC0800002824.mm.1	5.75464	6.18751	-1.34991	down	0.0488935	0.746186	Atp6v0d1	NM_013477	ATPase, H+ transporting, lysosomal V0 subunit D1	protein_coding	chr8	-	NM_013477	105524465	105566047	100	8 D3|8	11972	NM_013477	RefSeq	Mus musculus ATPase, H+ transporting, lysosomal V0 subunit D1 (Atp6v0d1), mRNA.	chr8	100	100	NM_013477	P51863	NM_013477	Mm.17708	adipose tissue| blood| bone| bone marrow| brain| connective tissue| embryonic tissue| extraembryonic tissue| eye| heart| inner ear| intestine| joint| kidney| liver| lung| lymph node| mammary gland| molar| muscle| ovary| pancreas| pituitary gland| prostate| salivary gland| skin| spleen| stomach| testis| thymus| thyroid| tongue| uterus| vagina|oocyte| cleavage| morula| blastocyst| gastrula| organog…	NM_013477	GO:0006200	ATP catabolic process	inferred from direct assay	NM_013477	GO:0005765	lysosomal membrane	not recorded	NM_013477	GO:0008553	hydrogen-exporting ATPase activity, phosphorylative mechanism	inferred from direct assay	NA	NA	NA	ENSMUST00000013304	Pfam	IPR002843	ATPase, V0 complex, c/d subunit	5.93437
TC1700000418.mm.1	6.32841	6.97012	-1.56017	down	0.0155434	0.602862	Atp6v0e	NM_025272	ATPase, H+ transporting, lysosomal V0 subunit E	protein_coding	chr17	+	NM_025272	26676396	26699647	50	17 A3.3|17	11974	NM_025272	RefSeq	Mus musculus ATPase, H+ transporting, lysosomal V0 subunit E (Atp6v0e), mRNA.	chr17	100	100	NM_025272	Q9CQD8	NM_025272	Mm.22602	blood| bone| bone marrow| brain| connective tissue| dorsal root ganglion| embryonic tissue| epididymis| extraembryonic tissue| eye| fertilized ovum| heart| intestine| joint| kidney| liver| lung| mammary gland| muscle| ovary| pancreas| pineal gland| pituitary gland| prostate| salivary gland| skin| spleen| stomach| testis| thymus| thyroid| tongue|oocyte| zygote| morula| blastocyst| gastrula| organo…	NM_025272	GO:0006810	transport	inferred from electronic annotation	NM_025272	GO:0016020	membrane	not recorded	NM_025272	GO:0015078	hydrogen ion transmembrane transporter activity	inferred from electronic annotation	NA	NA	NA	ENSMUST00000015719	Pfam	IPR008389	ATPase, V0 complex, subunit e1/e2	6.59103
TC0600000556.mm.1	3.15621	3.74533	-1.50433	down	0.000739621	0.302997	Atp6v0e2	NM_133764	ATPase, H+ transporting, lysosomal V0 subunit E2	protein_coding	chr6	+	NM_133764	48537569	48541801	50	6|6 B3	76252	NM_133764	RefSeq	Mus musculus ATPase, H+ transporting, lysosomal V0 subunit E2 (Atp6v0e2), mRNA.	chr6	100	100	NM_133764	Q91XE7	NM_133764	Mm.30214	bladder| blood| bone marrow| brain| embryonic tissue| epididymis| eye| inner ear| intestine| joint| kidney| lung| mammary gland| ovary| pancreas| pituitary gland| prostate| salivary gland| skin| spinal cord| sympathetic ganglion| testis| tongue| uterus| morula| gastrula| organogenesis| fetus| neonate| juvenile| adult	NM_133764	GO:0006810	transport	inferred from electronic annotation	NM_133764	GO:0016020	membrane	inferred from electronic annotation	NM_133764	GO:0015078	hydrogen ion transmembrane transporter activity	inferred from electronic annotation	NA	NA	NA	ENSMUST00000040361	Pfam	IPR008389	ATPase, V0 complex, subunit e1/e2	3.17208
TC0M00000009.mm.1	11.4972	11.1062	1.31132	up	0.00719323	0.517601	ATP8	ENSMUST00000082407	ATP synthase F0 subunit 8	protein_coding	chrM	+	ENSMUST00000082407	7766	9390	50	NA	17706	ENSMUST00000082407	ENSEMBL	mt_genbank_import:known chromosome:GRCm38:MT:7766:7969:1 gene:ENSMUSG00000064356 gene_biotype:protein_coding transcript_biotype:protein_coding	chrM	100	100	ENSMUST00000082407	P03930	NA	NA	NA	ENSMUST00000082407	GO:0006754	ATP biosynthetic process	inferred from electronic annotation	ENSMUST00000082407	GO:0000276	mitochondrial proton-transporting ATP synthase complex, coupling factor F(o)	inferred from electronic annotation	ENSMUST00000082407	GO:0015078	hydrogen ion transmembrane transporter activity	inferred from electronic annotation	ENSMUST00000082408	GenMAPP	Electron_Transport_Chain	ENSMUST00000082407	Pfam	IPR001421	ATPase, F0 complex, subunit 8, mitochondrial, Metazoan	11.5119
TC1500000805.mm.1	5.81818	6.28045	-1.37771	down	0.00495576	0.482104	Atxn10	NM_016843	ataxin 10	protein_coding	chr15	+	NM_016843	85336245	85463836	160	15 E2|15	54138	NM_016843	RefSeq	Mus musculus ataxin 10 (Atxn10), mRNA.	chr15	100	100	NM_016843	P28658	NM_016843	Mm.248906	bladder| blood| bone| bone marrow| brain| connective tissue| dorsal root ganglion| embryonic tissue| extraembryonic tissue| eye| heart| inner ear| intestine| kidney| liver| lung| mammary gland| molar| muscle| nasopharynx| olfactory mucosa| ovary| oviduct| pancreas| pituitary gland| prostate| skin| spinal cord| spleen| stomach| testis| thymus| tongue| uterus| cleavage| blastocyst| egg cylinder| ga…	NM_016843	GO:0007399	nervous system development	not recorded	NM_016843	GO:0005615	extracellular space	not recorded	NM_016843	GO:0005515	protein binding	inferred from physical interaction	NA	NA	NA	ENSMUST00000163242	Pfam	IPR019156	Ataxin-10 domain	5.95637
TC0900002083.mm.1	2.23657	2.60725	-1.29296	down	0.003817	0.45391	AW551984	NM_001199556	expressed sequence AW551984	protein_coding	chr9	-	NM_001199556	39587396	39604403	369	9 A5.1|9	244810	NM_001199556	RefSeq	Mus musculus expressed sequence AW551984 (AW551984), transcript variant 1, mRNA.	chr9	100	100	NM_001199556	D3Z518	NM_001199556	Mm.208855	bladder| brain| embryonic tissue| extraembryonic tissue| eye| kidney| liver| lung| ovary| oviduct| pituitary gland| prostate| skin| spinal cord| stomach| testis| thymus| cleavage| organogenesis| fetus| neonate| juvenile| adult	NM_001199556	GO:0055007	cardiac muscle cell differentiation	inferred from mutant phenotype	NM_001199556	GO:0005575	cellular_component	no biological data available	NM_001199556	GO:0003674	molecular_function	no biological data available	NA	NA	NA	ENSMUST00000042485	Pfam	IPR013694	VIT domain	2.11446
TC0700002644.mm.1	5.71874	5.95435	-1.17741	down	0.044634	0.735304	Axl	NM_001190974	AXL receptor tyrosine kinase	protein_coding	chr7	-	NM_001190974	25756500	25788733	316	7 A3-B1|7 14.02 cM	26362	NM_001190974	RefSeq	Mus musculus AXL receptor tyrosine kinase (Axl), transcript variant 2, mRNA.	chr7	100	100	NM_001190974	Q00993	NM_001190974	Mm.4128	adipose tissue| bladder| blood| bone| bone marrow| brain| connective tissue| embryonic tissue| epididymis| extraembryonic tissue| eye| heart| inner ear| intestine| joint| kidney| liver| lung| lymph node| mammary gland| muscle| nasopharynx| ovary| pancreas| pituitary gland| prostate| skin| spinal cord| spleen| testis| thymus| uterus| organogenesis| fetus| neonate| juvenile| adult	NA	NA	NA	NA	NM_001190974	GO:0005615	extracellular space	not recorded	NM_001190974	GO:0000166	nucleotide binding	inferred from electronic annotation	NA	NA	NA	ENSMUST00000002677	Pfam	IPR000719	Protein kinase domain	5.76471
TC0900002326.mm.1	6.00607	5.25144	1.6872	up	4.04034e-05	0.19258	AY074887	NM_145229	cDNA sequence AY074887	protein_coding	chr9	-	NM_145229	54950230	54950998	30	9 B|9	246735	NM_145229	RefSeq	Mus musculus cDNA sequence AY074887 (AY074887), mRNA.	chr9	100	100	NM_145229	Q8R5F9	NM_145229	Mm.473773	bladder| liver| mammary gland| spleen| testis| fetus| juvenile| adult	NM_145229	GO:0007050	cell cycle arrest	inferred from direct assay	NM_145229	GO:0005615	extracellular space	inferred from direct assay	NM_145229	GO:0003674	molecular_function	no biological data available	NM_145229	GenMAPP	Circadian_Exercise	NA	NA	NA	NA	5.99225
TC0800002440.mm.1	4.98238	4.6917	1.22321	up	0.0188926	0.625541	B3gnt3	NM_028189	UDP-GlcNAc:betaGal beta-1,3-N-acetylglucosaminyltransferase 3	protein_coding	chr8	-	NM_028189	71691719	71703534	40	8|8 C1	72297	NM_028189	RefSeq	Mus musculus UDP-GlcNAc:betaGal beta-1,3-N-acetylglucosaminyltransferase 3 (B3gnt3), mRNA.	chr8	100	100	NM_028189	Q5JCS9	NM_028189	Mm.290837	bladder| bone| brain| connective tissue| embryonic tissue| intestine| joint| liver| mammary gland| nasopharynx| pancreas| stomach| sympathetic ganglion| uterus| vagina| fetus| neonate| adult	NM_028189	GO:0006486	protein glycosylation	inferred from electronic annotation	NM_028189	GO:0005794	Golgi apparatus	inferred from electronic annotation	NM_028189	GO:0008378	galactosyltransferase activity	inferred from electronic annotation	NA	NA	NA	ENSMUST00000034260	Pfam	IPR002659	Glycosyl transferase, family 31	4.91104
TC0700003773.mm.1	1.6261	1.26185	1.28721	up	0.044395	0.733497	B3gnt6	NM_001081167	UDP-GlcNAc:betaGal beta-1,3-N-acetylglucosaminyltransferase 6 (core 3 synthase)	protein_coding	chr7	-	NM_001081167	98192415	98199481	21	7 E2|7	272411	NM_001081167	RefSeq	Mus musculus UDP-GlcNAc:betaGal beta-1,3-N-acetylglucosaminyltransferase 6 (core 3 synthase) (B3gnt6), mRNA.	chr7	100	100	NM_001081167	Q3USF0	NM_001081167	Mm.98333	brain| intestine| salivary gland| adult	NM_001081167	GO:0006486	protein glycosylation	inferred from electronic annotation	NM_001081167	GO:0005794	Golgi apparatus	inferred from electronic annotation	NM_001081167	GO:0000009	alpha-1,6-mannosyltransferase activity	inferred from electronic annotation	NA	NA	NA	ENSMUST00000098278	Pfam	IPR002659	Glycosyl transferase, family 31	1.45964
TC0800000786.mm.1	6.43252	6.74928	-1.24553	down	0.0344378	0.695905	Babam1	NM_026636	BRISC and BRCA1 A complex member 1	protein_coding	chr8	+	NM_026636	71396855	71404772	91	8 C1|8	68251	NM_026636	RefSeq	Mus musculus BRISC and BRCA1 A complex member 1 (Babam1), mRNA.	chr8	100	100	NM_026636	Q3UI43	NM_026636	Mm.21749	blood| bone| bone marrow| brain| dorsal root ganglion| embryonic tissue| extraembryonic tissue| eye| fertilized ovum| heart| intestine| kidney| liver| lung| lymph node| mammary gland| muscle| ovary| pancreas| pineal gland| pituitary gland| skin| spleen| testis| thymus|oocyte| zygote| morula| blastocyst| gastrula| organogenesis| fetus| neonate| juvenile| adult	NM_026636	GO:0006281	DNA repair	inferred from electronic annotation	NM_026636	GO:0005634	nucleus	not recorded	NM_026636	GO:0003674	molecular_function	no biological data available	NA	NA	NA	NA	NA	NA	NA	6.57471
TC1400000326.mm.1	4.55858	4.81111	-1.1913	down	0.0438582	0.732477	Bap1	NM_027088	Brca1 associated protein 1	protein_coding	chr14	+	NM_027088	31251489	31259930	176	14 B|14	104416	NM_027088	RefSeq	Mus musculus Brca1 associated protein 1 (Bap1), mRNA.	chr14	100	100	NM_027088	Q99PU7	NM_027088	Mm.3779	bladder| blood| bone| bone marrow| brain| connective tissue| embryonic tissue| extraembryonic tissue| eye| fertilized ovum| heart| inner ear| intestine| joint| kidney| liver| lung| lymph node| mammary gland| ovary| pancreas| pituitary gland| salivary gland| skin| spinal cord| spleen| stomach| testis| thymus|oocyte| zygote| morula| blastocyst| gastrula| organogenesis| fetus| neonate| juvenile| adu…	NM_027088	GO:0001558	regulation of cell growth	not recorded	NM_027088	GO:0005622	intracellular	inferred from electronic annotation	NM_027088	GO:0003682	chromatin binding	not recorded	NA	NA	NA	ENSMUST00000022458	Pfam	IPR001578	Peptidase C12, ubiquitin carboxyl-terminal hydrolase	4.66947
TC0800002725.mm.1	4.07772	4.48144	-1.32291	down	0.0190804	0.627979	Bbs2	NM_026116	Bardet-Biedl syndrome 2 (human)	protein_coding	chr8	-	NM_026116	94067954	94098811	210	8 C5|8	67378	NM_026116	RefSeq	Mus musculus Bardet-Biedl syndrome 2 (human) (Bbs2), mRNA.	chr8	100	100	NM_026116	Q9CWF6	NM_026116	Mm.292107	bladder| blood| brain| embryonic tissue| extraembryonic tissue| eye| fertilized ovum| intestine| kidney| lung| lymph node| mammary gland| pituitary gland| skin| spleen| testis| thymus| tongue| zygote| cleavage| organogenesis| fetus| neonate| juvenile| adult	NM_026116	GO:0006810	transport	inferred from electronic annotation	NM_026116	GO:0005737	cytoplasm	inferred from electronic annotation	NM_026116	GO:0001103	RNA polymerase II repressing transcription factor binding	not recorded	NA	NA	NA	ENSMUST00000034206	Pfam	IPR013517	FG-GAP repeat	4.21059
TC0X00001916.mm.1	1.46124	1.7578	-1.22821	down	0.00698228	0.515703	BC049702	XR_106026	cDNA sequence BC049702	protein_coding	chrX	-	XR_106026	19479420	19481319	30	X A1.3|X	278255	XR_106026	RefSeq	PREDICTED: Mus musculus cDNA sequence BC049702 (BC049702), misc_RNA.	chrX	100	100	XR_106026	Q810P0	XR_106026	Mm.303203	testis	XR_106026	GO:0008150	biological_process	no biological data available	XR_106026	GO:0005575	cellular_component	no biological data available	XR_106026	GO:0003674	molecular_function	no biological data available	NA	NA	NA	NA	NA	NA	NA	1.607
TC0700002500.mm.1	5.23311	5.60418	-1.29331	down	0.00140615	0.343108	Bcam	NM_020486	basal cell adhesion molecule	protein_coding	chr7	-	NM_020486	19756131	19771016	230	7 A3|7	57278	NM_020486	RefSeq	Mus musculus basal cell adhesion molecule (Bcam), mRNA.	chr7	100	100	NM_020486	Q9R069	NM_020486	Mm.29236	bladder| bone| bone marrow| brain| dorsal root ganglion| embryonic tissue| extraembryonic tissue| eye| heart| inner ear| intestine| kidney| liver| lung| mammary gland| muscle| nasopharynx| ovary| oviduct| pancreas| pineal gland| pituitary gland| salivary gland| skin| spinal cord| spleen| stomach| sympathetic ganglion| testis| thymus| thyroid| tongue| uterus| vagina| gastrula| organogenesis| fetus…	NM_020486	GO:0007155	cell adhesion	inferred from direct assay	NM_020486	GO:0005886	plasma membrane	inferred from direct assay	NM_020486	GO:0005055	laminin receptor activity	inferred from direct assay	NA	NA	NA	ENSMUST00000003061	Pfam	IPR013162	CD80-like, immunoglobulin C2-set	5.21421
TC0500001413.mm.1	4.20077	4.36616	-1.12147	down	0.0419507	0.720944	Bcl7a	NM_029850	B cell CLL/lymphoma 7A	protein_coding	chr5	+	NM_029850	123343834	123374992	172	5 F|5	77045	NM_029850	RefSeq	Mus musculus B cell CLL/lymphoma 7A (Bcl7a), mRNA.	chr5	100	100	NM_029850	Q9CXE2	NM_029850	Mm.151960	bone| brain| dorsal root ganglion| embryonic tissue| epididymis| eye| inner ear| intestine| kidney| liver| lung| lymph node| mammary gland| skin| spinal cord| spleen| stomach| testis| thymus| vagina| organogenesis| fetus| neonate| juvenile| adult	NM_029850	GO:0008150	biological_process	no biological data available	NM_029850	GO:0005575	cellular_component	no biological data available	NM_029850	GO:0003674	molecular_function	no biological data available	NA	NA	NA	ENSMUST00000031391	Pfam	IPR006804	BCL7	4.20077
TC0X00003402.mm.1	3.60038	3.88149	-1.21513	down	0.0217169	0.652556	Bhlhb9	NM_001098222	basic helix-loop-helix domain containing, class B9	protein_coding	chrX	+	NM_001098222	135885851	135891081	90	X F1|X	70237	NM_001098222	RefSeq	Mus musculus basic helix-loop-helix domain containing, class B9 (Bhlhb9), transcript variant 2, mRNA.	chrX	100	100	NM_001098222	Q6PB60	NM_001098222	Mm.440847	bone marrow| brain| connective tissue| embryonic tissue| eye| inner ear| kidney| lung| lymph node| mammary gland| pancreas| pituitary gland| prostate| salivary gland| skin| spinal cord| spleen| testis| thymus| cleavage| organogenesis| fetus| neonate| juvenile| adult	NM_001098222	GO:0007611	learning or memory	inferred from direct assay	NM_001098222	GO:0005634	nucleus	inferred from electronic annotation	NM_001098222	GO:0042803	protein homodimerization activity	inferred from direct assay	NA	NA	NA	ENSMUST00000068755	Pfam	IPR006911	Armadillo repeat-containing domain	3.58547
TC0200000829.mm.1	2.40909	2.15344	1.19388	up	0.036514	0.70161	Bloc1s2	ENSMUST00000026219	biogenesis of lysosome-related organelles complex-1, subunit 2	protein_coding	chr2	+	ENSMUST00000026219	52619732	52620601	30	19 C3|19	73689	ENSMUST00000026219	ENSEMBL	[retired] cdna:known chromosome:GRCm38:2:52619732:52620601:1 gene:ENSMUSG00000025201 gene_biotype:protein_coding transcript_biotype:protein_coding	chr2	100	100	NA	NA	NA	NA	NA	NA	NA	NA	NA	NA	NA	NA	NA	NA	NA	NA	NA	NA	NA	NA	NA	NA	NA	NA	2.42353
TC1400001914.mm.1	3.49083	3.80529	-1.24355	down	0.0149286	0.595808	Bmp4	NM_007554	bone morphogenetic protein 4	protein_coding	chr14	-	NM_007554	46383520	46390669	72	14 C1|14 23.95 cM	12159	NM_007554	RefSeq	Mus musculus bone morphogenetic protein 4 (Bmp4), mRNA.	chr14	100	100	NM_007554	P21275	NM_007554	Mm.6813	bladder| bone| bone marrow| embryonic tissue| extraembryonic tissue| eye| inner ear| intestine| prostate| salivary gland| egg cylinder| gastrula| organogenesis| fetus| neonate| juvenile| adult	NA	NA	NA	NA	NM_007554	GO:0005576	extracellular region	inferred from direct assay	NM_007554	GO:0005125	cytokine activity	not recorded	NM_007554	GenMAPP	TGF_Beta_Signaling_Pathway	ENSMUST00000074077	Pfam	IPR001111	Transforming growth factor-beta, N-terminal	3.56367
TC0700004474.mm.1	7.34056	7.93646	-1.51141	down	0.00718614	0.517601	Bnip3	NM_009760	BCL2/adenovirus E1B interacting protein 3	protein_coding	chr7	-	NM_009760	138890836	138909519	115	7|7 F5	12176	NM_009760	RefSeq	Mus musculus BCL2/adenovirus E1B interacting protein 3 (Bnip3), mRNA.	chr7	100	100	NM_009760	O55003	NM_009760	Mm.378890	adrenal gland| bladder| blood| bone marrow| brain| connective tissue| dorsal root ganglion| embryonic tissue| extraembryonic tissue| eye| fertilized ovum| heart| inner ear| intestine| joint| kidney| liver| lung| lymph node| mammary gland| molar| muscle| nasopharynx| olfactory mucosa| ovary| pancreas| pituitary gland| prostate| salivary gland| skin| spinal cord| spleen| testis| thymus| tongue|oocy…	NA	NA	NA	NA	NM_009760	GO:0005622	intracellular	inferred from genetic interaction	NM_009760	GO:0042802	identical protein binding	not recorded	NA	NA	NA	ENSMUST00000106112	Pfam	IPR010548	BNIP3	7.386
TC1400002281.mm.1	5.64525	5.96121	-1.24484	down	0.0351692	0.698024	Bnip3l	NM_009761	BCL2/adenovirus E1B interacting protein 3-like	protein_coding	chr14	-	NM_009761	66985239	67008877	153	14 D1|14 34.6 cM	12177	NM_009761	RefSeq	Mus musculus BCL2/adenovirus E1B interacting protein 3-like (Bnip3l), mRNA.	chr14	100	100	NM_009761	Q9Z2F7	NM_009761	Mm.29820	adipose tissue| bladder| blood| bone| bone marrow| brain| dorsal root ganglion| embryonic tissue| epididymis| extraembryonic tissue| eye| fertilized ovum| heart| inner ear| intestine| kidney| liver| lung| lymph node| mammary gland| muscle| ovary| pancreas| pituitary gland| prostate| salivary gland| skin| spinal cord| spleen| testis| thymus| thyroid| tongue| uterus|oocyte| zygote| cleavage| morula…	NM_009761	GO:0006915	apoptotic process	inferred from electronic annotation	NM_009761	GO:0005634	nucleus	inferred from electronic annotation	NM_009761	GO:0005515	protein binding	inferred from physical interaction	NM_009761	GenMAPP	Apoptosis	ENSMUST00000022634	Pfam	IPR010548	BNIP3	5.73954
TC1300000385.mm.1	3.97795	4.29103	-1.24235	down	0.0186412	0.622846	Bphl	NM_026512	biphenyl hydrolase-like (serine hydrolase, breast epithelial mucin-associated antigen)	protein_coding	chr13	+	NM_026512	34037641	34074074	80	13|13 A4	68021	NM_026512	RefSeq	Mus musculus biphenyl hydrolase-like (serine hydrolase, breast epithelial mucin-associated antigen) (Bphl), mRNA.	chr13	100	100	NM_026512	Q8R164	NM_026512	Mm.140243	bone marrow| brain| embryonic tissue| extraembryonic tissue| eye| heart| intestine| kidney| liver| lung| mammary gland| muscle| pancreas| salivary gland| skin| spinal cord| spleen| testis| thymus| thyroid| gastrula| organogenesis| fetus| neonate| juvenile| adult	NM_026512	GO:0008150	biological_process	no biological data available	NM_026512	GO:0005737	cytoplasm	inferred from electronic annotation	NM_026512	GO:0004518	nuclease activity	inferred from electronic annotation	NA	NA	NA	ENSMUST00000040656	Pfam	IPR000073	Alpha/beta hydrolase fold-1	4.0952
TC0500003709.mm.1	5.00123	5.29604	-1.22672	down	0.0163091	0.60489	Bre	NM_144541	brain and reproductive organ-expressed protein	protein_coding	chr5	+	NM_144541	31697684	32084962	279	5 B1|5	107976	NM_144541	RefSeq	Mus musculus brain and reproductive organ-expressed protein (Bre), transcript variant 5, mRNA.	chr5	100	100	NM_144541	Q8K3W0	NM_144541	Mm.482126	blood| bone marrow| brain| connective tissue| dorsal root ganglion| embryonic tissue| extraembryonic tissue| eye| heart| inner ear| intestine| kidney| liver| lung| lymph node| mammary gland| muscle| oviduct| pancreas| pineal gland| pituitary gland| skin| spleen| stomach| testis| thymus| thyroid| uterus| vagina| morula| blastocyst| organogenesis| fetus| neonate| juvenile| adult	NA	NA	NA	NA	NA	NA	NA	NA	NM_144541	GO:0005164	tumor necrosis factor receptor binding	inferred from direct assay	NA	NA	NA	ENSMUST00000063813	Pfam	IPR010358	Brain/reproductive organ-expressed protein	5.11565
TC1700000955.mm.1	4.82238	5.32769	-1.41942	down	0.0018733	0.368821	Btg3	ENSMUST00000061681	B cell translocation gene 3	protein_coding	chr17	+	ENSMUST00000061681	50698525	50699880	30	16 C3.1|16	12228	ENSMUST00000061681	ENSEMBL	ensembl:known chromosome:GRCm38:17:50698525:50699880:1 gene:ENSMUSG00000044645 gene_biotype:protein_coding transcript_biotype:protein_coding	chr17	100	100	ENSMUST00000061681	P50615	ENSMUST00000061681	Mm.392910	adrenal gland| bone marrow| brain| embryonic tissue| epididymis| extraembryonic tissue| eye| lung| lymph node| mammary gland| pancreas| prostate| salivary gland| skin| testis| thymus| thyroid| gastrula| organogenesis| fetus| neonate| juvenile| adult	ENSMUST00000061681	GO:0045930	negative regulation of mitotic cell cycle	not recorded	ENSMUST00000061681	GO:0005737	cytoplasm	not recorded	ENSMUST00000061681	GO:0005515	protein binding	inferred from physical interaction	NA	NA	NA	ENSMUST00000061681	Pfam	IPR002087	Anti-proliferative protein	4.72238
TC1600001939.mm.1	4.58316	4.852	-1.20484	down	0.00806342	0.528554	Btg3	NM_009770	B cell translocation gene 3	protein_coding	chr16	-	NM_009770	78359860	78377192	71	16 C3.1|16	12228	NM_009770	RefSeq	Mus musculus B cell translocation gene 3 (Btg3), mRNA.	chr16	100	100	NM_009770	P50615	NM_009770	Mm.392910	adrenal gland| bone marrow| brain| embryonic tissue| epididymis| extraembryonic tissue| eye| lung| lymph node| mammary gland| pancreas| prostate| salivary gland| skin| testis| thymus| thyroid| gastrula| organogenesis| fetus| neonate| juvenile| adult	NM_009770	GO:0045930	negative regulation of mitotic cell cycle	not recorded	NM_009770	GO:0005737	cytoplasm	not recorded	NM_009770	GO:0005515	protein binding	inferred from physical interaction	NA	NA	NA	ENSMUST00000023570	Pfam	IPR002087	Anti-proliferative protein	4.59856
TC1500002203.mm.1	3.68007	3.33236	1.27254	up	0.0408305	0.714791	C1ql4	NM_001024702	complement component 1, q subcomponent-like 4	protein_coding	chr15	-	NM_001024702	99084686	99087817	40	15 F1|15	239659	NM_001024702	RefSeq	Mus musculus complement component 1, q subcomponent-like 4 (C1ql4), mRNA.	chr15	100	100	NM_001024702	Q4ZJM9	NM_001024702	Mm.309917	brain| juvenile	NM_001024702	GO:0045599	negative regulation of fat cell differentiation	inferred from direct assay	NM_001024702	GO:0005576	extracellular region	inferred from electronic annotation	NM_001024702	GO:0005515	protein binding	inferred from physical interaction	NA	NA	NA	NA	NA	NA	NA	3.54742
TC0900002565.mm.1	1.79216	1.403	1.30963	up	0.0056931	0.494246	C2cd4a	NM_001163143	C2 calcium-dependent domain containing 4A	protein_coding	chr9	-	NM_001163143	67830532	67832330	30	9 C|9	244911	NM_001163143	RefSeq	Mus musculus C2 calcium-dependent domain containing 4A (C2cd4a), mRNA.	chr9	100	100	NM_001163143	E9Q861	NM_001163143	Mm.325849	brain| spinal cord| spleen| adult	NM_001163143	GO:0008150	biological_process	no biological data available	NM_001163143	GO:0005575	cellular_component	no biological data available	NM_001163143	GO:0003674	molecular_function	no biological data available	NA	NA	NA	NA	NA	NA	NA	1.81101
TC0900000885.mm.1	3.09327	2.75405	1.26507	up	0.0190064	0.626479	C2cd4b	NM_001081314	C2 calcium-dependent domain containing 4B	protein_coding	chr9	+	NM_001081314	67759437	67760933	30	9|9 D	75697	NM_001081314	RefSeq	Mus musculus C2 calcium-dependent domain containing 4B (C2cd4b), mRNA.	chr9	100	100	NM_001081314	Q80XU5	NM_001081314	Mm.105353	brain| embryonic tissue| intestine| mammary gland| pancreas| stomach| fetus| juvenile| adult	NM_001081314	GO:0008150	biological_process	no biological data available	NM_001081314	GO:0005730	nucleolus	not recorded	NM_001081314	GO:0003674	molecular_function	no biological data available	NA	NA	NA	NA	NA	NA	NA	3.06781
TC1000002471.mm.1	2.95969	2.62888	1.25772	up	0.0306447	0.686646	C2cd4c	NM_001168624	C2 calcium-dependent domain containing 4C	protein_coding	chr10	-	NM_001168624	79606854	79614025	30	10 C1|10	237397	NM_001168624	RefSeq	Mus musculus C2 calcium-dependent domain containing 4C (C2cd4c), transcript variant 2, mRNA.	chr10	100	100	NM_001168624	Q5HZI2	NM_001168624	Mm.334207	brain| testis| fetus| adult	NM_001168624	GO:0008150	biological_process	no biological data available	NM_001168624	GO:0005575	cellular_component	no biological data available	NM_001168624	GO:0003674	molecular_function	no biological data available	NA	NA	NA	ENSMUST00000059699	Pfam	IPR000008	C2 domain	3.01494
TC1500000014.mm.1	2.38614	2.9327	-1.4606	down	0.0461773	0.737508	C6	NM_016704	complement component 6	protein_coding	chr15	+	NM_016704	4727175	4815456	223	15 A1|15 1.97 cM	12274	NM_016704	RefSeq	Mus musculus complement component 6 (C6), mRNA.	chr15	100	100	NM_016704	E9Q6D8	NM_016704	Mm.20247	bladder| extraembryonic tissue| liver| lung| mammary gland| testis| neonate| juvenile| adult	NM_016704	GO:0001701	in utero embryonic development	inferred from genetic interaction	NM_016704	GO:0005615	extracellular space	not recorded	ENSMUST00000022788	GO:0005515	protein binding	inferred from electronic annotation	NM_016704	GenMAPP	Complement_Activation_Classical	ENSMUST00000022788	Pfam	IPR000436	Sushi/SCR/CCP	2.33824
TC1500001151.mm.1	6.45644	7.41783	-1.94719	down	0.00394691	0.455906	C7	NM_001243837	complement component 7	protein_coding	chr15	-	NM_001243837	4988762	5063773	191	15 A1|15 1.98 cM	109828	NM_001243837	RefSeq	Mus musculus complement component 7 (C7), mRNA.	chr15	100	100	NM_001243837	D3YXF5	NM_001243837	Mm.208034	lung| muscle| adult	NM_001243837	GO:0006883	cellular sodium ion homeostasis	not recorded	NM_001243837	GO:0005579	membrane attack complex	inferred from electronic annotation	ENSMUST00000110689	GO:0005515	protein binding	inferred from electronic annotation	NA	NA	NA	ENSMUST00000110689	Pfam	IPR000436	Sushi/SCR/CCP	6.58466
TC0400001020.mm.1	3.62113	3.91513	-1.22603	down	0.00498338	0.482104	Cachd1	NM_198037	cache domain containing 1	protein_coding	chr4	+	NM_198037	100776675	101029220	361	4 C6|4	320508	NM_198037	RefSeq	Mus musculus cache domain containing 1 (Cachd1), mRNA.	chr4	100	100	NM_198037	Q6PDJ1	NM_198037	Mm.151962	bladder| brain| dorsal root ganglion| embryonic tissue| eye| fertilized ovum| heart| intestine| joint| kidney| lung| lymph node| mammary gland| ovary| pancreas| pineal gland| skin| testis|oocyte| unfertilized ovum| zygote| organogenesis| fetus| neonate| juvenile| adult	NM_198037	GO:0006810	transport	inferred from electronic annotation	NM_198037	GO:0016020	membrane	inferred from electronic annotation	NM_198037	GO:0003674	molecular_function	no biological data available	NA	NA	NA	ENSMUST00000030257	Pfam	IPR004010	Cache domain	3.60641
TC0600003005.mm.1	3.95975	4.40312	-1.35978	down	0.00611853	0.494551	Cacna1c	NM_001159533	calcium channel, voltage-dependent, L type, alpha 1C subunit	protein_coding	chr6	-	NM_001159533	118592296	119196409	562	6 F1|6 55.86 cM	12288	NM_001159533	RefSeq	Mus musculus calcium channel, voltage-dependent, L type, alpha 1C subunit (Cacna1c), transcript variant 2, mRNA.	chr6	100	100	NM_001159533	Q01815	NM_001159533	Mm.436656	bladder| brain| extraembryonic tissue| eye| heart| molar| pancreas| testis| fetus| neonate| juvenile| adult	NA	NA	NA	NA	NA	NA	NA	NA	NA	NA	NA	NA	NM_001159533	GenMAPP	Calcium_regulation_in_cardiac_cells	ENSMUST00000075591	Pfam	IPR005821	Ion transport domain	4.03045
TC1500002301.mm.1	5.18962	5.52168	-1.25881	down	0.0144697	0.594178	Calcoco1	NM_026192	calcium binding and coiled coil domain 1	protein_coding	chr15	-	NM_026192	102706777	102722178	250	15 F3|15	67488	NM_026192	RefSeq	Mus musculus calcium binding and coiled coil domain 1 (Calcoco1), mRNA.	chr15	100	100	NM_026192	Q8CGU1	NM_026192	Mm.71682	adipose tissue| bladder| blood| bone marrow| brain| connective tissue| embryonic tissue| extraembryonic tissue| eye| fertilized ovum| heart| intestine| joint| kidney| liver| lung| lymph node| mammary gland| muscle| nasopharynx| ovary| pancreas| salivary gland| skin| testis| thymus| thyroid| vagina| zygote| cleavage| morula| gastrula| organogenesis| fetus| neonate| juvenile| adult	NM_026192	GO:0006351	transcription, DNA-templated	inferred from direct assay	NM_026192	GO:0000790	nuclear chromatin	inferred from direct assay	NM_026192	GO:0003682	chromatin binding	inferred from direct assay	NA	NA	NA	ENSMUST00000023818	Pfam	IPR012852	Coiled-coil transcriptional coactivator-like	5.24769
TC1900001625.mm.1	2.20084	1.89018	1.24027	up	0.0474258	0.740855	Calhm3	ENSMUST00000178630	calcium homeostasis modulator 3	protein_coding	chr19	-	ENSMUST00000178630	47151609	47157764	30	NA	NA	ENSMUST00000178630	ENSEMBL	ensembl:known chromosome:GRCm38:19:47151609:47157764:-1 gene:ENSMUSG00000094219 gene_biotype:protein_coding transcript_biotype:protein_coding	chr19	100	100	ENSMUST00000178630	J3QMI4	NA	NA	NA	ENSMUST00000178630	GO:0008150	biological_process	no biological data available	ENSMUST00000178630	GO:0005575	cellular_component	no biological data available	ENSMUST00000178630	GO:0003674	molecular_function	no biological data available	NA	NA	NA	NA	NA	NA	NA	2.08772
TC0700002440.mm.1	6.56649	6.96697	-1.31995	down	0.000660665	0.298875	Calm3	NM_007590	calmodulin 3	protein_coding	chr7	-	NM_007590	16915379	16924114	145	7 A2|7 9.15 cM	12315	NM_007590	RefSeq	Mus musculus calmodulin 3 (Calm3), mRNA.	chr7	100	100	NM_007590	P62204	NM_007590	Mm.288630	adrenal gland| bladder| blood| bone| bone marrow| brain| connective tissue| dorsal root ganglion| embryonic tissue| extraembryonic tissue| eye| heart| intestine| kidney| liver| lung| lymph node| mammary gland| muscle| nasopharynx| olfactory mucosa| pancreas| pineal gland| prostate| salivary gland| skin| spinal cord| spleen| stomach| sympathetic ganglion| testis| thymus| thyroid| uterus| blastocys…	NM_007590	GO:0000086	G2/M transition of mitotic cell cycle	inferred from direct assay	NM_007590	GO:0005634	nucleus	not recorded	NM_007590	GO:0005509	calcium ion binding	not recorded	NA	NA	NA	ENSMUST00000019514	Pfam	IPR002048	EF-hand domain	6.58143
TC0X00003327.mm.1	5.99495	7.30181	-2.47403	down	0.0100365	0.546197	Car5b	NM_181315	carbonic anhydrase 5b, mitochondrial	protein_coding	chrX	-	NM_181315	163976822	164028010	133	X F5|X	56078	NM_181315	RefSeq	Mus musculus carbonic anhydrase 5b, mitochondrial (Car5b), mRNA.	chrX	100	100	NM_181315	Q9QZA0	NM_181315	Mm.180953	adrenal gland| bladder| brain| embryonic tissue| extraembryonic tissue| eye| heart| kidney| liver| lung| mammary gland| prostate| thyroid| fetus| juvenile| adult	NM_181315	GO:0006730	one-carbon metabolic process	inferred from electronic annotation	NM_181315	GO:0005739	mitochondrion	inferred from direct assay	NM_181315	GO:0004089	carbonate dehydratase activity	inferred from direct assay	NA	NA	NA	ENSMUST00000033739	Pfam	IPR001148	Alpha carbonic anhydrase	6.38998
TC1900000906.mm.1	4.23372	3.99485	1.18007	up	0.0421604	0.721705	Carns1	NM_134148	carnosine synthase 1	protein_coding	chr19	-	NM_134148	4164324	4175479	123	19 A|19	107239	NM_134148	RefSeq	Mus musculus carnosine synthase 1 (Carns1), mRNA.	chr19	100	100	NM_134148	Q6ZPS2	NM_134148	Mm.482310	brain| embryonic tissue| extraembryonic tissue| heart| inner ear| kidney| lung| mammary gland| muscle| nasopharynx| olfactory mucosa| skin| testis| thymus| fetus| neonate| juvenile| adult	NM_134148	GO:0006200	ATP catabolic process	inferred from direct assay	NM_134148	GO:0005575	cellular_component	no biological data available	NM_134148	GO:0000166	nucleotide binding	inferred from electronic annotation	NA	NA	NA	NA	NA	NA	NA	4.23206
TC0900002146.mm.1	6.6993	7.17179	-1.3875	down	0.00222227	0.38351	Cbl	uc029wyn.1	Casitas B-lineage lymphoma	protein_coding	chr9	-	uc029wyn.1	44145691	44145720	6	9 A5.2|9 24.72 cM	12402	uc029wyn.1	UCSC Genes	Mus musculus non-coding RNA, oocyte_clustered_small_RNA13488, complete sequence.	chr9	100	100	uc029wyn.1	P22682	uc029wyn.1	Mm.266871	bladder| bone marrow| brain| connective tissue| dorsal root ganglion| embryonic tissue| eye| heart| intestine| kidney| liver| lung| mammary gland| ovary| oviduct| pancreas| prostate| skin| spinal cord| spleen| stomach| testis| thymus| uterus|oocyte| unfertilized ovum| cleavage| morula| organogenesis| fetus| neonate| juvenile| adult	uc029wyn.1	GO:0007166	cell surface receptor signaling pathway	inferred from electronic annotation	uc029wyn.1	GO:0005634	nucleus	inferred from electronic annotation	uc029wyn.1	GO:0001784	phosphotyrosine binding	inferred from electronic annotation	NA	NA	NA	NA	NA	NA	NA	6.84751
TC1100000543.mm.1	4.46645	4.14555	1.24911	up	0.00520693	0.488518	Cby3	ENSMUST00000052596	chibby homolog 3 (Drosophila)	protein_coding	chr11	+	ENSMUST00000052596	50354462	50359699	30	NA	NA	ENSMUST00000052596	ENSEMBL	havana:known chromosome:GRCm38:11:50357761:50359699:1 gene:ENSMUSG00000050087 gene_biotype:protein_coding transcript_biotype:protein_coding	chr11	100	100	ENSMUST00000052596	Z4YJN4	NA	NA	NA	ENSMUST00000164067	GO:0008150	biological_process	no biological data available	ENSMUST00000164067	GO:0005575	cellular_component	no biological data available	ENSMUST00000164067	GO:0003674	molecular_function	no biological data available	NA	NA	NA	NA	NA	NA	NA	4.49759
TC1300001140.mm.1	3.83529	3.53574	1.23076	up	0.0280781	0.672278	Ccdc125	NM_001168386	coiled-coil domain containing 125	protein_coding	chr13	+	NM_001168386	100669481	100697240	130	13 D1|13	76041	NM_001168386	RefSeq	Mus musculus coiled-coil domain containing 125 (Ccdc125), transcript variant B, mRNA.	chr13	100	100	NM_001168386	Q5U465	NM_001168386	Mm.23977	bone marrow| brain| embryonic tissue| intestine| kidney| liver| mammary gland| spleen| testis| thymus| blastocyst| gastrula| organogenesis| neonate| juvenile| adult	NM_001168386	GO:0008150	biological_process	no biological data available	NM_001168386	GO:0005737	cytoplasm	inferred from electronic annotation	NM_001168386	GO:0003674	molecular_function	no biological data available	NA	NA	NA	NA	NA	NA	NA	3.73781
TC0100003719.mm.1	1.52004	1.75002	-1.17282	down	0.0409765	0.716105	Ccdc185	NM_001033547	coiled-coil domain containing 185	protein_coding	chr1	-	NM_001033547	182747126	182749180	25	1 H5|1	433386	NM_001033547	RefSeq	Mus musculus coiled-coil domain containing 185 (Ccdc185), mRNA.	chr1	100	100	NM_001033547	Q3V118	NM_001033547	Mm.338103	testis| adult	NM_001033547	GO:0008150	biological_process	no biological data available	NM_001033547	GO:0005575	cellular_component	no biological data available	NM_001033547	GO:0003674	molecular_function	no biological data available	NA	NA	NA	NA	NA	NA	NA	1.37549
TC1600000667.mm.1	5.19594	6.00179	-1.74817	down	0.00661838	0.511749	Ccdc80	NM_026439	coiled-coil domain containing 80	protein_coding	chr16	+	NM_026439	45093402	45127924	187	16|16 B5	67896	NM_026439	RefSeq	Mus musculus coiled-coil domain containing 80 (Ccdc80), mRNA.	chr16	100	100	NM_026439	Q8R2G6	NM_026439	Mm.181074	bladder| blood| bone| bone marrow| brain| connective tissue| embryonic tissue| eye| heart| inner ear| intestine| joint| kidney| liver| lung| mammary gland| muscle| nasopharynx| ovary| pancreas| pineal gland| pituitary gland| prostate| skin| spleen| testis| tongue| uterus| organogenesis| fetus| neonate| juvenile| adult	NM_026439	GO:0010811	positive regulation of cell-substrate adhesion	inferred from direct assay	NM_026439	GO:0005576	extracellular region	inferred from electronic annotation	NM_026439	GO:0001968	fibronectin binding	inferred from direct assay	NA	NA	NA	NA	NA	NA	NA	5.34275
TC1200002237.mm.1	4.58327	4.32179	1.19871	up	0.0245731	0.660112	Ccdc88c	NM_026681	coiled-coil domain containing 88C	protein_coding	chr12	-	NM_026681	100911523	101029059	420	12 E|12	68339	NM_026681	RefSeq	Mus musculus coiled-coil domain containing 88C (Ccdc88c), mRNA.	chr12	100	100	NM_026681	Q6VGS5	NM_026681	Mm.156217	bladder| bone marrow| brain| embryonic tissue| eye| heart| inner ear| intestine| kidney| liver| lung| mammary gland| ovary| pancreas| pituitary gland| prostate| spinal cord| spleen| stomach| testis| thymus|oocyte| cleavage| morula| blastocyst| organogenesis| fetus| neonate| juvenile| adult	NM_026681	GO:0001932	regulation of protein phosphorylation	inferred from mutant phenotype	NA	NA	NA	NA	NM_026681	GO:0005515	protein binding	inferred from physical interaction	NA	NA	NA	ENSMUST00000068411	Pfam	IPR008636	Hook-related protein family	4.6784
TC0500002428.mm.1	2.5527	3.08642	-1.44766	down	0.00526554	0.489247	Cckar	NM_009827	cholecystokinin A receptor	protein_coding	chr5	-	NM_009827	53698485	53707704	71	5 C1|5 29.52 cM	12425	NM_009827	RefSeq	Mus musculus cholecystokinin A receptor (Cckar), mRNA.	chr5	100	100	NM_009827	O08786	NM_009827	Mm.3521	dorsal root ganglion| heart| kidney| lung| pancreas| spleen| stomach| fetus| neonate| juvenile| adult	NM_009827	GO:0001659	temperature homeostasis	not recorded	NM_009827	GO:0005737	cytoplasm	not recorded	NM_009827	GO:0004871	signal transducer activity	inferred from electronic annotation	NM_009827	GenMAPP	GPCRDB_Class_A_Rhodopsin-like	ENSMUST00000031093	Pfam	IPR000276	G protein-coupled receptor, rhodopsin-like	2.52235
TC1100001223.mm.1	3.85923	2.53884	2.49732	up	0.00200646	0.370004	Ccl8	NM_021443	chemokine (C-C motif) ligand 8	protein_coding	chr11	+	NM_021443	82115185	82116799	40	11 C|11 49.91 cM	20307	NM_021443	RefSeq	Mus musculus chemokine (C-C motif) ligand 8 (Ccl8), mRNA.	chr11	100	100	NM_021443	Q9Z121	NM_021443	Mm.42029	bone| bone marrow| mammary gland| oviduct| pancreas| prostate| spleen| testis| thymus| thyroid| neonate| juvenile| adult	NM_021443	GO:0006935	chemotaxis	inferred from electronic annotation	NM_021443	GO:0005576	extracellular region	inferred from electronic annotation	NM_021443	GO:0005125	cytokine activity	inferred from electronic annotation	NA	NA	NA	ENSMUST00000009329	Pfam	IPR001811	Chemokine interleukin-8-like domain	3.67193
TC0600003169.mm.1	5.76907	6.31573	-1.4607	down	0.0386342	0.711072	Ccnd2	NM_009829	cyclin D2	protein_coding	chr6	-	NM_009829	127125166	127151048	140	6 F3|6 61.92 cM	12444	NM_009829	RefSeq	Mus musculus cyclin D2 (Ccnd2), mRNA.	chr6	100	100	NM_009829	P30280	NM_009829	Mm.333406	adipose tissue| adrenal gland| bladder| blood| bone| bone marrow| brain| connective tissue| dorsal root ganglion| embryonic tissue| extraembryonic tissue| eye| fertilized ovum| heart| inner ear| intestine| joint| kidney| liver| lung| mammary gland| molar| muscle| nasopharynx| ovary| pancreas| pituitary gland| prostate| salivary gland| skin| spinal cord| spleen| stomach| sympathetic ganglion| test…	NM_009829	GO:0000079	regulation of cyclin-dependent protein serine/threonine kinase activity	inferred from electronic annotation	NM_009829	GO:0000307	cyclin-dependent protein kinase holoenzyme complex	not recorded	NM_009829	GO:0005515	protein binding	inferred from physical interaction	NM_009829	GenMAPP	Cell_Cycle_KEGG	ENSMUST00000000188	Pfam	IPR004367	Cyclin, C-terminal domain	6.08272
TC0700002055.mm.1	6.21287	6.82503	-1.52855	down	0.0243319	0.660112	Cd151	NM_001111049	CD151 antigen	protein_coding	chr7	+	NM_001111049	141467362	141471481	106	7 F5|7 86.82 cM	12476	NM_001111049	RefSeq	Mus musculus CD151 antigen (Cd151), transcript variant 2, mRNA.	chr7	100	100	NM_001111049	O35566	NM_001111049	Mm.30246	adrenal gland| bladder| blood| bone| bone marrow| brain| connective tissue| embryonic tissue| epididymis| extraembryonic tissue| eye| fertilized ovum| heart| inner ear| intestine| kidney| liver| lung| lymph node| mammary gland| muscle| nasopharynx| ovary| oviduct| pancreas| prostate| salivary gland| skin| spinal cord| spleen| stomach| sympathetic ganglion| testis| thymus| thyroid| uterus| vagina|…	NM_001111049	GO:0016477	cell migration	inferred from mutant phenotype	NM_001111049	GO:0016020	membrane	inferred from electronic annotation	ENSMUST00000106000	GO:0005515	protein binding	inferred from electronic annotation	NA	NA	NA	ENSMUST00000058746	Pfam	IPR018499	Tetraspanin/Peripherin	6.53707
TC0600001418.mm.1	4.4955	5.14996	-1.57403	down	0.00272209	0.409905	Cd163	NM_001170395	CD163 antigen	protein_coding	chr6	+	NM_001170395	124304651	124330527	196	6 F2|6	93671	NM_001170395	RefSeq	Mus musculus CD163 antigen (Cd163), transcript variant 1, mRNA.	chr6	100	100	NM_001170395	Q2VLH6	NM_001170395	Mm.37426	bladder| brain| embryonic tissue| joint| lymph node| mammary gland| skin| vagina| fetus| juvenile| adult	NM_001170395	GO:0006898	receptor-mediated endocytosis	not recorded	NM_001170395	GO:0005576	extracellular region	inferred from electronic annotation	NM_001170395	GO:0005044	scavenger receptor activity	not recorded	NA	NA	NA	ENSMUST00000032234	Pfam	IPR001190	SRCR domain	4.35805
TC0800001622.mm.1	1.87581	2.29423	-1.33646	down	0.0336736	0.692886	Cd209e	NM_130905	CD209e antigen	protein_coding	chr8	-	NM_130905	3847965	3854309	70	8 A1.1|8	170780	NM_130905	RefSeq	Mus musculus CD209e antigen (Cd209e), mRNA.	chr8	100	100	NM_130905	Q91ZW7	NM_130905	Mm.52281	mammary gland| juvenile| adult	NM_130905	GO:0006897	endocytosis	inferred from electronic annotation	NM_130905	GO:0016020	membrane	inferred from electronic annotation	NM_130905	GO:0005537	mannose binding	inferred from direct assay	NA	NA	NA	ENSMUST00000033888	Pfam	IPR001304	C-type lectin	1.86662
TC0700002088.mm.1	8.62567	9.14461	-1.4329	down	0.0303847	0.686203	Cd81	NM_133655	CD81 antigen	protein_coding	chr7	+	NM_133655	143052739	143067934	140	7 F5|7 88.1 cM	12520	NM_133655	RefSeq	Mus musculus CD81 antigen (Cd81), mRNA.	chr7	100	100	NM_133655	P35762	NM_133655	Mm.806	bladder| blood| bone| bone marrow| brain| connective tissue| embryonic tissue| eye| fertilized ovum| heart| inner ear| intestine| joint| kidney| liver| lung| lymph node| mammary gland| molar| muscle| nasopharynx| ovary| oviduct| pancreas| pituitary gland| prostate| salivary gland| skin| spinal cord| spleen| stomach| sympathetic ganglion| testis| thymus| thyroid| uterus| zygote| cleavage| blastocy…	NM_133655	GO:0000187	activation of MAPK activity	not recorded	NM_133655	GO:0001772	immunological synapse	not recorded	NM_133655	GO:0005515	protein binding	inferred from physical interaction	NA	NA	NA	ENSMUST00000037941	Pfam	IPR018499	Tetraspanin/Peripherin	8.85216
TC0X00002400.mm.1	5.41371	5.76818	-1.27852	down	0.0069811	0.515703	Cd99l2	NM_001199349	CD99 antigen-like 2	protein_coding	chrX	-	NM_001199349	71420060	71492849	160	X A6-B|X	171486	NM_001199349	RefSeq	Mus musculus CD99 antigen-like 2 (Cd99l2), transcript variant 1, mRNA.	chrX	100	100	NM_001199349	Q8BIF0	NM_001199349	Mm.283879	adipose tissue| bladder| blood| bone| bone marrow| brain| connective tissue| dorsal root ganglion| embryonic tissue| extraembryonic tissue| eye| heart| intestine| kidney| liver| lung| mammary gland| muscle| ovary| pineal gland| prostate| skin| spinal cord| sympathetic ganglion| testis| thymus| thyroid| tongue| uterus| unfertilized ovum| organogenesis| fetus| neonate| juvenile| adult	NM_001199349	GO:0007155	cell adhesion	inferred from electronic annotation	NM_001199349	GO:0005886	plasma membrane	inferred from electronic annotation	NA	NA	NA	NA	NA	NA	NA	ENSMUST00000037391	Pfam	IPR022078	CD99 antigen-like protein 2	5.49447
TC1100001446.mm.1	3.88563	3.5856	1.23117	up	0.0330076	0.692531	Cdc34-ps	ENSMUST00000021240	cell division cycle 34 homolog, pseudogene (S. cerevisiae)	protein_coding	chr11	+	ENSMUST00000021240	94741782	94743014	30	NA	NA	ENSMUST00000021240	ENSEMBL	havana:known chromosome:GRCm38:11:94741782:94743014:1 gene:ENSMUSG00000020870 gene_biotype:protein_coding transcript_biotype:protein_coding	chr11	100	100	NA	NA	ENSMUST00000021240	Mm.344779	mammary gland| ovary| testis|oocyte| adult	NA	NA	NA	NA	NA	NA	NA	NA	ENSMUST00000021240	GO:0016881	acid-amino acid ligase activity	inferred from electronic annotation	NA	NA	NA	ENSMUST00000021240	Pfam	IPR000608	Ubiquitin-conjugating enzyme, E2	3.78852
TC0500002077.mm.1	5.56416	5.89992	-1.26204	down	0.0448444	0.73558	Cdk5	NM_007668	cyclin-dependent kinase 5	protein_coding	chr5	-	NM_007668	24418241	24423530	122	5 A3-B1|5 11.73 cM	12568	NM_007668	RefSeq	Mus musculus cyclin-dependent kinase 5 (Cdk5), mRNA.	chr5	100	100	NM_007668	P49615	NM_007668	Mm.298798	adipose tissue| bone| brain| dorsal root ganglion| embryonic tissue| extraembryonic tissue| eye| heart| inner ear| intestine| lung| mammary gland| oviduct| pancreas| pineal gland| pituitary gland| skin| spinal cord| spleen| sympathetic ganglion| thymus| uterus| cleavage| morula| blastocyst| egg cylinder| organogenesis| fetus| neonate| juvenile| adult	NA	NA	NA	NA	NM_007668	GO:0005622	intracellular	inferred from mutant phenotype	NM_007668	GO:0000166	nucleotide binding	inferred from electronic annotation	NA	NA	NA	ENSMUST00000030814	Pfam	IPR000719	Protein kinase domain	5.72581
TC1700000496.mm.1	6.61288	7.49536	-1.84354	down	0.0285638	0.674286	Cdkn1a	NM_001111099	cyclin-dependent kinase inhibitor 1A (P21)	protein_coding	chr17	+	NM_001111099	29090979	29100722	80	17 A3.3|17 15.12 cM	12575	NM_001111099	RefSeq	Mus musculus cyclin-dependent kinase inhibitor 1A (P21) (Cdkn1a), transcript variant 2, mRNA.	chr17	100	100	NM_001111099	P39689	NM_001111099	Mm.195663	bladder| blood| bone marrow| brain| connective tissue| embryonic tissue| extraembryonic tissue| eye| heart| inner ear| intestine| joint| kidney| liver| lung| mammary gland| muscle| nasopharynx| olfactory mucosa| pancreas| skin| spleen| stomach| sympathetic ganglion| testis| thymus| thyroid| tongue| uterus| morula| blastocyst| egg cylinder| organogenesis| fetus| neonate| juvenile| adult	NA	NA	NA	NA	NM_001111099	GO:0000307	cyclin-dependent protein kinase holoenzyme complex	inferred from physical interaction	NM_001111099	GO:0004860	protein kinase inhibitor activity	inferred from electronic annotation	NM_001111099	GenMAPP	Cell_Cycle_KEGG	ENSMUST00000023829	Pfam	IPR003175	Cyclin-dependent kinase inhibitor	6.30885
TC0200002594.mm.1	5.92417	5.45705	1.38235	up	0.0447267	0.735304	Cebpb	NM_001287738	CCAAT/enhancer binding protein (C/EBP), beta	protein_coding	chr2	+	NM_001287738	167688915	167690432	30	2 H3|2 87.58 cM	12608	NM_001287738	RefSeq	Mus musculus CCAAT/enhancer binding protein (C/EBP), beta (Cebpb), transcript variant 1, mRNA.	chr2	100	100	NM_001287738	P28033	NM_001287738	Mm.439656	brain| extraembryonic tissue| intestine| joint| liver| mammary gland| ovary| pancreas| uterus| fetus| juvenile| adult	NM_001287738	GO:0001892	embryonic placenta development	inferred from genetic interaction	NM_001287738	GO:0000779	condensed chromosome, centromeric region	inferred from direct assay	NM_001287738	GO:0001077	RNA polymerase II core promoter proximal region sequence-specific DNA binding transcription factor activity involved in positive regulation of transcription	inferred from direct assay	NM_001287738	GenMAPP	Ovarian_Infertility_Genes	ENSMUST00000070642	Pfam	IPR004827	Basic-leucine zipper domain	5.88363
TC0800000036.mm.1	3.96382	4.20847	-1.18481	down	0.0439388	0.732477	Cers4	NM_026058	ceramide synthase 4	protein_coding	chr8	+	NM_026058	4493026	4526079	236	8|8 A1.2	67260	NM_026058	RefSeq	Mus musculus ceramide synthase 4 (Cers4), mRNA.	chr8	100	100	NM_026058	Q9D6J1	NM_026058	Mm.35511	adipose tissue| adrenal gland| blood| bone| bone marrow| brain| dorsal root ganglion| embryonic tissue| eye| heart| intestine| joint| kidney| liver| lung| mammary gland| ovary| pancreas| pineal gland| pituitary gland| skin| spinal cord| spleen| stomach| testis| thymus| vagina| morula| fetus| neonate| juvenile| adult	NM_026058	GO:0006355	regulation of transcription, DNA-templated	inferred from electronic annotation	NM_026058	GO:0005634	nucleus	inferred from electronic annotation	NM_026058	GO:0003677	DNA binding	inferred from electronic annotation	NA	NA	NA	ENSMUST00000008350	Pfam	IPR001356	Homeobox domain	3.96689
TC0100000227.mm.1	2.41963	2.10933	1.23997	up	0.0461687	0.737508	Cfc1	NM_007685	cripto, FRL-1, cryptic family 1	protein_coding	chr1	+	NM_007685	34535648	34544311	70	1 B|1	12627	NM_007685	RefSeq	Mus musculus cripto, FRL-1, cryptic family 1 (Cfc1), mRNA.	chr1	100	100	NM_007685	P97766	NM_007685	Mm.2531	embryonic tissue| testis| gastrula| adult	NM_007685	GO:0001889	liver development	inferred from mutant phenotype	NM_007685	GO:0005576	extracellular region	inferred from electronic annotation	NM_007685	GO:0038100	nodal binding	not recorded	NA	NA	NA	ENSMUST00000027298	Pfam	IPR019011	Cryptic/Cripto, CFC domain	2.29835
TC1500001926.mm.1	3.09008	2.70082	1.30971	up	0.0212174	0.649984	Chadl	NM_001164320	chondroadherin-like	protein_coding	chr15	-	NM_001164320	81678296	81697287	100	15 E1|15	214685	NM_001164320	RefSeq	Mus musculus chondroadherin-like (Chadl), mRNA.	chr15	100	100	NM_001164320	E9Q7T7	NM_001164320	Mm.393287	brain| embryonic tissue| eye| mammary gland| pancreas| salivary gland| spleen| gastrula| organogenesis| fetus| juvenile| adult	NM_001164320	GO:0008150	biological_process	no biological data available	NM_001164320	GO:0005575	cellular_component	no biological data available	NM_001164320	GO:0003674	molecular_function	no biological data available	NA	NA	NA	ENSMUST00000072910	Pfam	IPR001611	Leucine-rich repeat	3.01667
TC1200001018.mm.1	3.39533	6.32573	-7.62321	down	0.0171097	0.613188	Chga	NM_007693	chromogranin A	protein_coding	chr12	+	NM_007693	102554969	102565027	84	12 E|12 51.66 cM	12652	NM_007693	RefSeq	Mus musculus chromogranin A (Chga), mRNA.	chr12	100	100	NM_007693	P26339	NM_007693	Mm.4137	adrenal gland| brain| embryonic tissue| eye| intestine| nasopharynx| olfactory mucosa| pancreas| pineal gland| pituitary gland| stomach| sympathetic ganglion| thyroid| turbinate| fetus| neonate| juvenile| adult	NM_007693	GO:0002026	regulation of the force of heart contraction	not recorded	NM_007693	GO:0005576	extracellular region	inferred from electronic annotation	NM_007693	GO:0005515	protein binding	inferred from physical interaction	NA	NA	NA	ENSMUST00000021610	Pfam	IPR001990	Chromogranin/secretogranin	3.25073
TC0200002042.mm.1	2.42036	5.14831	-6.62517	down	0.0227309	0.660112	Chgb	NM_007694	chromogranin B	protein_coding	chr2	+	NM_007694	132781278	132795079	60	2 F-G|2 64.74 cM	12653	NM_007694	RefSeq	Mus musculus chromogranin B (Chgb), mRNA.	chr2	100	100	NM_007694	P16014	NM_007694	Mm.255241	adrenal gland| brain| embryonic tissue| eye| inner ear| intestine| pancreas| pineal gland| pituitary gland| spinal cord| sympathetic ganglion| testis| gastrula| organogenesis| fetus| neonate| juvenile| adult	NA	NA	NA	NA	NM_007694	GO:0005576	extracellular region	inferred from electronic annotation	NM_007694	GO:0005515	protein binding	inferred from physical interaction	NA	NA	NA	ENSMUST00000028826	Pfam	IPR001990	Chromogranin/secretogranin	2.10458
TC1100002013.mm.1	3.55733	3.33053	1.17023	up	0.0420543	0.721053	Chmp6	NM_001085498	charged multivesicular body protein 6	protein_coding	chr11	+	NM_001085498	119913441	119919552	143	11 E2|11	208092	NM_001085498	RefSeq	Mus musculus charged multivesicular body protein 6 (Chmp6), mRNA.	chr11	100	100	NM_001085498	P0C0A3	NM_001085498	Mm.306673	bladder| bone| bone marrow| brain| connective tissue| embryonic tissue| epididymis| extraembryonic tissue| eye| inner ear| joint| kidney| liver| lung| mammary gland| nasopharynx| pancreas| skin| spinal cord| spleen| stomach| testis| thymus| thyroid| cleavage| blastocyst| gastrula| organogenesis| fetus| neonate| juvenile| adult	NM_001085498	GO:0006810	transport	inferred from electronic annotation	NM_001085498	GO:0005768	endosome	inferred from electronic annotation	NM_001085498	GO:0047485	protein N-terminus binding	not recorded	NA	NA	NA	ENSMUST00000026434	Pfam	IPR005024	Snf7	3.54685
TC0200003759.mm.1	3.27024	3.61719	-1.27187	down	0.00982536	0.546197	Chn1	NM_001113246	chimerin 1	protein_coding	chr2	-	NM_001113246	73610660	73775346	279	2 C3|2	108699	NM_001113246	RefSeq	Mus musculus chimerin 1 (Chn1), transcript variant 3, mRNA.	chr2	100	100	NM_001113246	Q91V57	NM_001113246	Mm.257073	bone marrow| brain| connective tissue| embryonic tissue| eye| fertilized ovum| inner ear| intestine| joint| kidney| liver| lung| mammary gland| nasopharynx| ovary| pituitary gland| spinal cord| sympathetic ganglion| testis|oocyte| unfertilized ovum| zygote| blastocyst| gastrula| organogenesis| fetus| neonate| juvenile| adult	NM_001113246	GO:0007165	signal transduction	inferred from electronic annotation	NM_001113246	GO:0005622	intracellular	inferred from electronic annotation	NM_001113246	GO:0005096	GTPase activator activity	inferred from electronic annotation	NA	NA	NA	ENSMUST00000070579	Pfam	IPR000198	Rho GTPase-activating protein domain	3.26479
TC0200001773.mm.1	6.2341	6.70843	-1.38927	down	0.0135011	0.588832	Chp1	NM_019769	calcineurin-like EF hand protein 1	protein_coding	chr2	+	NM_019769	119547697	119587027	160	2 E5|2	56398	NM_019769	RefSeq	Mus musculus calcineurin-like EF hand protein 1 (Chp1), mRNA.	chr2	100	100	NM_019769	P61022	NM_019769	Mm.214765	adipose tissue| bladder| blood| bone| bone marrow| brain| connective tissue| dorsal root ganglion| embryonic tissue| extraembryonic tissue| eye| fertilized ovum| heart| inner ear| intestine| joint| kidney| liver| lung| mammary gland| muscle| olfactory mucosa| ovary| pancreas| pineal gland| pituitary gland| prostate| salivary gland| skin| spinal cord| spleen| stomach| sympathetic ganglion| testis|…	NA	NA	NA	NA	NM_019769	GO:0000139	Golgi membrane	not recorded	NM_019769	GO:0004860	protein kinase inhibitor activity	inferred from electronic annotation	NA	NA	NA	NA	NA	NA	NA	6.25008
TC0X00003113.mm.1	4.41277	4.9115	-1.41298	down	0.00760174	0.52122	Chrdl1	NM_001114385	chordin-like 1	protein_coding	chrX	-	NM_001114385	143285674	143394262	180	X F3|X	83453	NM_001114385	RefSeq	Mus musculus chordin-like 1 (Chrdl1), transcript variant 1, mRNA.	chrX	100	100	NM_001114385	Q920C1	NM_001114385	Mm.157697	adipose tissue| bladder| bone| brain| embryonic tissue| epididymis| eye| intestine| lung| mammary gland| oviduct| pancreas| pituitary gland| prostate| skin| spinal cord| spleen| stomach| testis| vagina| organogenesis| fetus| neonate| juvenile| adult	NM_001114385	GO:0001503	ossification	inferred from electronic annotation	NM_001114385	GO:0005576	extracellular region	inferred from electronic annotation	ENSMUST00000063029	GO:0005515	protein binding	inferred from electronic annotation	NA	NA	NA	ENSMUST00000063029	Pfam	IPR001007	von Willebrand factor, type C	4.43787
TC0900002327.mm.1	3.16186	4.10796	-1.92666	down	0.00472648	0.477352	Chrna3	NM_145129	cholinergic receptor, nicotinic, alpha polypeptide 3	protein_coding	chr9	-	NM_145129	55011343	55026559	140	9 B|9	110834	NM_145129	RefSeq	Mus musculus cholinergic receptor, nicotinic, alpha polypeptide 3 (Chrna3), mRNA.	chr9	100	100	NM_145129	Q8R4G9	NM_145129	Mm.63569	blood| brain| dorsal root ganglion| embryonic tissue| eye| pineal gland| spinal cord| sympathetic ganglion| fetus| neonate| juvenile| adult	NM_145129	GO:0006810	transport	inferred from electronic annotation	NM_145129	GO:0005886	plasma membrane	inferred from electronic annotation	NM_145129	GO:0004889	acetylcholine-activated cation-selective channel activity	inferred from mutant phenotype	NA	NA	NA	ENSMUST00000034851	Pfam	IPR006029	Neurotransmitter-gated ion-channel transmembrane domain	2.94546
TC0900002328.mm.1	3.28442	3.94407	-1.57969	down	0.0290943	0.676552	Chrnb4	NM_148944	cholinergic receptor, nicotinic, beta polypeptide 4	protein_coding	chr9	-	NM_148944	55028156	55048544	100	9 B|9	108015	NM_148944	RefSeq	Mus musculus cholinergic receptor, nicotinic, beta polypeptide 4 (Chrnb4), mRNA.	chr9	100	100	NM_148944	Q8R493	NM_148944	Mm.32694	brain| embryonic tissue| eye| inner ear| mammary gland| pineal gland| sympathetic ganglion| fetus| neonate| juvenile| adult	NM_148944	GO:0001508	action potential	inferred from genetic interaction	NM_148944	GO:0005886	plasma membrane	not recorded	NM_148944	GO:0004889	acetylcholine-activated cation-selective channel activity	inferred from electronic annotation	NA	NA	NA	ENSMUST00000034854	Pfam	IPR006029	Neurotransmitter-gated ion-channel transmembrane domain	2.94362
TC0700004404.mm.1	5.38902	5.94418	-1.46933	down	0.00976835	0.546197	Chst15	NM_029935	carbohydrate (N-acetylgalactosamine 4-sulfate 6-O) sulfotransferase 15	protein_coding	chr7	-	NM_029935	132235780	132317228	150	7|7 F4	77590	NM_029935	RefSeq	Mus musculus carbohydrate (N-acetylgalactosamine 4-sulfate 6-O) sulfotransferase 15 (Chst15), mRNA.	chr7	100	100	NM_029935	Q91XQ5	NM_029935	Mm.213582	bladder| bone| bone marrow| brain| embryonic tissue| eye| fertilized ovum| heart| intestine| kidney| liver| lung| lymph node| mammary gland| oviduct| pancreas| salivary gland| skin| spinal cord| spleen| stomach| testis| thymus| zygote| gastrula| organogenesis| fetus| neonate| juvenile| adult	NM_029935	GO:0019319	hexose biosynthetic process	not recorded	NM_029935	GO:0005794	Golgi apparatus	inferred from electronic annotation	NM_029935	GO:0008146	sulfotransferase activity	inferred from electronic annotation	NA	NA	NA	ENSMUST00000077472	Pfam	IPR000863	Sulfotransferase domain	5.4055
TC0900002862.mm.1	2.93571	3.22655	-1.22335	down	0.0480628	0.742783	Chst2	NM_018763	carbohydrate sulfotransferase 2	protein_coding	chr9	-	NM_018763	95400926	95407270	70	9 E3.2-3.3|9	54371	NM_018763	RefSeq	Mus musculus carbohydrate sulfotransferase 2 (Chst2), mRNA.	chr9	100	100	NM_018763	Q80WV3	NM_018763	Mm.212446	bone| brain| embryonic tissue| extraembryonic tissue| eye| inner ear| joint| kidney| lung| mammary gland| pancreas| skin| spleen| fetus| neonate| juvenile| adult	NM_018763	GO:0005975	carbohydrate metabolic process	inferred from electronic annotation	NM_018763	GO:0000139	Golgi membrane	inferred from electronic annotation	NM_018763	GO:0001517	N-acetylglucosamine 6-O-sulfotransferase activity	not recorded	NA	NA	NA	ENSMUST00000036267	Pfam	IPR000863	Sulfotransferase domain	2.93571
TC1000000843.mm.1	4.61819	4.94037	-1.25022	down	0.00914594	0.538263	Cirbp	NM_007705	cold inducible RNA binding protein	protein_coding	chr10	+	NM_007705	80165985	80172786	178	10 C1|10 39.72 cM	12696	NM_007705	RefSeq	Mus musculus cold inducible RNA binding protein (Cirbp), mRNA.	chr10	100	100	NM_007705	P60824	NM_007705	Mm.17898	blood| bone marrow| brain| connective tissue| dorsal root ganglion| embryonic tissue| epididymis| extraembryonic tissue| eye| fertilized ovum| heart| inner ear| intestine| kidney| liver| lung| mammary gland| ovary| pineal gland| pituitary gland| salivary gland| skin| spinal cord| spleen| stomach| testis| thymus|oocyte| unfertilized ovum| zygote| organogenesis| fetus| neonate| juvenile| adult	NM_007705	GO:0006950	response to stress	inferred from electronic annotation	NM_007705	GO:0005634	nucleus	inferred from direct assay	NM_007705	GO:0000166	nucleotide binding	inferred from electronic annotation	NA	NA	NA	ENSMUST00000054666	Pfam	IPR000504	RNA recognition motif domain	4.62689
TC1000002358.mm.1	6.0422	6.3758	-1.26015	down	0.0275167	0.672278	Cisd1	NM_134007	CDGSH iron sulfur domain 1	protein_coding	chr10	-	NM_134007	71330480	71344954	50	10 B5.3|10 36.88 cM	52637	NM_134007	RefSeq	Mus musculus CDGSH iron sulfur domain 1 (Cisd1), mRNA.	chr10	100	100	NM_134007	Q91WS0	NM_134007	Mm.254114	blood| brain| dorsal root ganglion| embryonic tissue| extraembryonic tissue| eye| heart| intestine| joint| kidney| liver| lung| lymph node| mammary gland| muscle| ovary| pancreas| pituitary gland| prostate| skin| spleen| stomach| sympathetic ganglion| testis| thymus| thyroid| tongue| uterus|oocyte| cleavage| morula| blastocyst| gastrula| organogenesis| fetus| neonate| juvenile| adult	NM_134007	GO:0043457	regulation of cellular respiration	inferred from mutant phenotype	NM_134007	GO:0005739	mitochondrion	inferred from direct assay	NM_134007	GO:0005506	iron ion binding	not recorded	NA	NA	NA	ENSMUST00000045887	Pfam	IPR018967	Iron sulphur-containing domain, CDGSH-type	6.10149
TC1000000122.mm.1	5.76823	6.7478	-1.97188	down	0.00476048	0.477352	Cited2	NM_010828	Cbp/p300-interacting transactivator, with Glu/Asp-rich carboxy-terminal domain, 2	protein_coding	chr10	+	NM_010828	17723228	17725674	40	10 A2|10	17684	NM_010828	RefSeq	Mus musculus Cbp/p300-interacting transactivator, with Glu/Asp-rich carboxy-terminal domain, 2 (Cited2), mRNA.	chr10	100	100	NM_010828	O35740	NM_010828	Mm.272321	blood| bone marrow| brain| embryonic tissue| extraembryonic tissue| eye| inner ear| intestine| kidney| liver| lung| mammary gland| muscle| ovary| pancreas| pituitary gland| prostate| salivary gland| spleen| sympathetic ganglion| testis| thymus| tongue| uterus|oocyte| blastocyst| gastrula| organogenesis| fetus| neonate| juvenile| adult	NA	NA	NA	NA	NM_010828	GO:0000790	nuclear chromatin	inferred from direct assay	NM_010828	GO:0001102	RNA polymerase II activating transcription factor binding	inferred from physical interaction	NA	NA	NA	ENSMUST00000038107	Pfam	IPR007576	CITED	6.05543
TC0400001356.mm.1	2.90703	2.43064	1.39125	up	0.0138914	0.588832	Cited4	NM_019563	Cbp/p300-interacting transactivator, with Glu/Asp-rich carboxy-terminal domain, 4	protein_coding	chr4	+	NM_019563	120666563	120667820	30	4 D2.2|4 56.52 cM	56222	NM_019563	RefSeq	Mus musculus Cbp/p300-interacting transactivator, with Glu/Asp-rich carboxy-terminal domain, 4 (Cited4), mRNA.	chr4	100	100	NM_019563	Q9WUL8	NM_019563	Mm.272646	bladder| bone| bone marrow| brain| embryonic tissue| extraembryonic tissue| heart| kidney| liver| lung| mammary gland| oviduct| pancreas| skin| stomach| testis| thymus| thyroid| morula| organogenesis| fetus| neonate| juvenile| adult	NM_019563	GO:0006351	transcription, DNA-templated	inferred from electronic annotation	NM_019563	GO:0005634	nucleus	inferred from direct assay	NM_019563	GO:0003713	transcription coactivator activity	inferred from direct assay	NA	NA	NA	ENSMUST00000094814	Pfam	IPR007576	CITED	2.91068
TC0700002226.mm.1	4.71595	4.9674	-1.1904	down	0.0146608	0.5944	Clcn4-2	NM_011334	chloride channel 4-2	protein_coding	chr7	-	NM_011334	7282316	7299511	230	7 A1|7 4.23 cM	12727	NM_011334	RefSeq	Mus musculus chloride channel 4-2 (Clcn4-2), mRNA.	chr7	100	100	NM_011334	Q61418	NM_011334	Mm.297883	bladder| blood| bone| bone marrow| brain| connective tissue| dorsal root ganglion| embryonic tissue| epididymis| extraembryonic tissue| eye| heart| inner ear| intestine| joint| kidney| liver| lung| mammary gland| muscle| nasopharynx| ovary| pancreas| pineal gland| pituitary gland| prostate| salivary gland| skin| spinal cord| spleen| stomach| sympathetic ganglion| testis| thymus| thyroid| tongue| …	NM_011334	GO:0006810	transport	inferred from electronic annotation	NM_011334	GO:0005768	endosome	inferred from electronic annotation	NM_011334	GO:0000166	nucleotide binding	inferred from electronic annotation	NA	NA	NA	ENSMUST00000000619	Pfam	IPR000644	CBS domain	4.79028
TC1600001419.mm.1	3.46022	4.06509	-1.52083	down	0.0447549	0.73539	Cldn1	NM_016674	claudin 1	protein_coding	chr16	-	NM_016674	26356642	26371841	60	16 B2|16	12737	NM_016674	RefSeq	Mus musculus claudin 1 (Cldn1), mRNA.	chr16	100	100	NM_016674	O88551	NM_016674	Mm.289441	bladder| brain| embryonic tissue| extraembryonic tissue| eye| heart| kidney| liver| lung| mammary gland| molar| ovary| oviduct| salivary gland| skin| spinal cord| testis| thymus| tongue| vagina| egg cylinder| organogenesis| fetus| neonate| juvenile| adult	NM_016674	GO:0016338	calcium-independent cell-cell adhesion	inferred from direct assay	NM_016674	GO:0005886	plasma membrane	inferred from direct assay	NM_016674	GO:0005198	structural molecule activity	inferred from electronic annotation	NA	NA	NA	ENSMUST00000023154	Pfam	IPR004031	PMP-22/EMP/MP20/Claudin superfamily	3.54574
TC0500001614.mm.1	3.8441	4.29451	-1.36642	down	0.0134726	0.588832	Cldn15	NM_021719	claudin 15	protein_coding	chr5	+	NM_021719	136966616	136975858	71	5 G2|5	60363	NM_021719	RefSeq	Mus musculus claudin 15 (Cldn15), mRNA.	chr5	100	100	NM_021719	Q9Z0S5	NM_021719	Mm.87202	bladder| bone marrow| embryonic tissue| extraembryonic tissue| intestine| kidney| liver| mammary gland| ovary| pancreas| stomach| thymus| uterus|oocyte| unfertilized ovum| fetus| juvenile| adult	NM_021719	GO:0006810	transport	inferred from electronic annotation	NM_021719	GO:0005886	plasma membrane	inferred from electronic annotation	NM_021719	GO:0005198	structural molecule activity	inferred from electronic annotation	NA	NA	NA	ENSMUST00000001790	Pfam	IPR004031	PMP-22/EMP/MP20/Claudin superfamily	3.93568
TC0400001330.mm.1	2.38843	2.15889	1.17246	up	0.0141649	0.593558	Cldn19	NM_001038590	claudin 19	protein_coding	chr4	+	NM_001038590	119255414	119262438	97	4 D2.1|4	242653	NM_001038590	RefSeq	Mus musculus claudin 19 (Cldn19), transcript variant 1, mRNA.	chr4	100	100	NM_001038590	Q9ET38	NM_001038590	Mm.130701	embryonic tissue| extraembryonic tissue| inner ear| kidney| spinal cord| fetus| juvenile| adult	NM_001038590	GO:0019227	neuronal action potential propagation	inferred from mutant phenotype	NM_001038590	GO:0005634	nucleus	inferred from direct assay	NM_001038590	GO:0005198	structural molecule activity	inferred from mutant phenotype	NA	NA	NA	ENSMUST00000084309	Pfam	IPR004031	PMP-22/EMP/MP20/Claudin superfamily	2.38843
TC0600001532.mm.1	3.61384	3.19901	1.33315	up	0.0294127	0.678024	Clec12a	NM_177686	C-type lectin domain family 12, member a	protein_coding	chr6	+	NM_177686	129342691	129365303	126	6 F3|6	232413	NM_177686	RefSeq	Mus musculus C-type lectin domain family 12, member a (Clec12a), mRNA.	chr6	100	100	NM_177686	Q504P2	NM_177686	Mm.90241	bone| bone marrow| brain| embryonic tissue| eye| inner ear| joint| kidney| liver| lymph node| mammary gland| ovary| oviduct| prostate| spleen| thymus|oocyte| fetus| juvenile| adult	NM_177686	GO:0050776	regulation of immune response	not recorded	NM_177686	GO:0005886	plasma membrane	inferred from electronic annotation	NM_177686	GO:0019903	protein phosphatase binding	not recorded	NA	NA	NA	ENSMUST00000065289	Pfam	IPR001304	C-type lectin	3.63034
TC0600002142.mm.1	2.70207	2.41416	1.22088	up	0.0193706	0.631854	Clec5a	NM_001038604	C-type lectin domain family 5, member a	protein_coding	chr6	-	NM_001038604	40574894	40585821	102	6|6 B2	23845	NM_001038604	RefSeq	Mus musculus C-type lectin domain family 5, member a (Clec5a), transcript variant 1, mRNA.	chr6	100	100	NM_001038604	Q9R007	NM_001038604	Mm.103765	blood| bone| bone marrow| inner ear| mammary gland| skin| spleen| juvenile| adult	NM_001038604	GO:0002076	osteoblast development	inferred from direct assay	NM_001038604	GO:0005886	plasma membrane	inferred from electronic annotation	NM_001038604	GO:0001618	virus receptor activity	inferred from direct assay	NA	NA	NA	ENSMUST00000101491	Pfam	IPR001304	C-type lectin	2.64713
TC1700000846.mm.1	6.42246	6.16117	1.19855	up	0.0357376	0.698817	Clic5	NM_172621	chloride intracellular channel 5	protein_coding	chr17	+	NM_172621	44188572	44280168	83	17|17 C	224796	NM_172621	RefSeq	Mus musculus chloride intracellular channel 5 (Clic5), mRNA.	chr17	100	100	NM_172621	Q8BXK9	NM_172621	Mm.37666	adrenal gland| bladder| brain| connective tissue| embryonic tissue| extraembryonic tissue| eye| heart| intestine| kidney| lung| lymph node| muscle| spleen| testis| thymus| thyroid| tongue| uterus| gastrula| fetus| neonate| juvenile| adult	NM_172621	GO:0002021	response to dietary excess	inferred from mutant phenotype	NM_172621	GO:0005737	cytoplasm	inferred from electronic annotation	NM_172621	GO:0005244	voltage-gated ion channel activity	inferred from electronic annotation	NA	NA	NA	NA	NA	NA	NA	6.54507
TC0700000557.mm.1	4.06384	4.50809	-1.36061	down	0.00478963	0.477352	Clip3	NM_001081114	CAP-GLY domain containing linker protein 3	protein_coding	chr7	+	NM_001081114	30291672	30308367	220	7 B1|7	76686	NM_001081114	RefSeq	Mus musculus CAP-GLY domain containing linker protein 3 (Clip3), mRNA.	chr7	100	100	NM_001081114	B9EHT4	NM_001081114	Mm.159258	brain| embryonic tissue| eye| inner ear| intestine| kidney| lung| mammary gland| ovary| pancreas| pineal gland| pituitary gland| spinal cord| spleen|oocyte| gastrula| organogenesis| fetus| neonate| juvenile| adult	NM_001081114	GO:0001934	positive regulation of protein phosphorylation	inferred from direct assay	NM_001081114	GO:0005737	cytoplasm	inferred from electronic annotation	NM_001081114	GO:0005515	protein binding	inferred from physical interaction	NA	NA	NA	ENSMUST00000014065	Pfam	IPR000938	CAP Gly-rich domain	3.90519
TC1200002296.mm.1	3.58267	4.16361	-1.49582	down	0.000589671	0.298875	Clmn	NM_001040682	calmin	protein_coding	chr12	-	NM_001040682	104763114	104865076	220	12|12 F1	94040	NM_001040682	RefSeq	Mus musculus calmin (Clmn), transcript variant 2, mRNA.	chr12	100	100	NM_001040682	Q8C5W0	NM_001040682	Mm.244078	bone marrow| brain| embryonic tissue| epididymis| extraembryonic tissue| eye| intestine| kidney| liver| lung| lymph node| mammary gland| pancreas| salivary gland| skin| spinal cord| testis| thymus| thyroid| morula| blastocyst| organogenesis| fetus| neonate| juvenile| adult	NM_001040682	GO:0008285	negative regulation of cell proliferation	inferred from direct assay	NM_001040682	GO:0005737	cytoplasm	inferred from direct assay	NM_001040682	GO:0003779	actin binding	inferred from electronic annotation	NA	NA	NA	ENSMUST00000109936	Pfam	IPR001715	Calponin homology domain	3.69594
TC0700002492.mm.1	6.45401	7.06818	-1.53068	down	0.0059429	0.494246	Clptm1	NM_019649	cleft lip and palate associated transmembrane protein 1	protein_coding	chr7	-	NM_019649	19631580	19665030	160	7 A3|7	56457	NM_019649	RefSeq	Mus musculus cleft lip and palate associated transmembrane protein 1 (Clptm1), mRNA.	chr7	100	100	NM_019649	Q8VBZ3	NM_019649	Mm.290960	bone| bone marrow| brain| connective tissue| embryonic tissue| extraembryonic tissue| eye| heart| inner ear| intestine| joint| kidney| liver| lung| lymph node| mammary gland| muscle| nasopharynx| olfactory mucosa| ovary| pancreas| salivary gland| skin| spinal cord| spleen| stomach| sympathetic ganglion| testis| thymus| thyroid| uterus|oocyte| cleavage| morula| blastocyst| gastrula| organogenesis|…	NM_019649	GO:0007275	multicellular organismal development	inferred from electronic annotation	NM_019649	GO:0009897	external side of plasma membrane	inferred from direct assay	NM_019649	GO:0003674	molecular_function	no biological data available	NA	NA	NA	ENSMUST00000055242	Pfam	IPR008429	Cleft lip and palate transmembrane 1	6.6609
TC0400001957.mm.1	5.22044	5.38603	-1.12162	down	0.0370348	0.7051	Clstn1	NM_023051	calsyntenin 1	protein_coding	chr4	+	NM_023051	149586468	149648899	253	4 E1|4	65945	NM_023051	RefSeq	Mus musculus calsyntenin 1 (Clstn1), transcript variant 1, mRNA.	chr4	100	100	NM_023051	Q9EPL2	NM_023051	Mm.38993	bone| bone marrow| brain| connective tissue| embryonic tissue| extraembryonic tissue| eye| heart| inner ear| intestine| kidney| lung| mammary gland| muscle| nasopharynx| olfactory mucosa| pancreas| pituitary gland| salivary gland| skin| spleen| sympathetic ganglion| testis| thymus| thyroid| cleavage| gastrula| organogenesis| fetus| neonate| juvenile| adult	NM_023051	GO:0006874	cellular calcium ion homeostasis	traceable author statement	NM_023051	GO:0005576	extracellular region	inferred from direct assay	NM_023051	GO:0001540	beta-amyloid binding	not recorded	NA	NA	NA	ENSMUST00000039144	Pfam	IPR002126	Cadherin	5.20842
TC1500000207.mm.1	5.63303	6.2279	-1.51034	down	0.0201849	0.638034	Cmbl	NM_181588	carboxymethylenebutenolidase-like (Pseudomonas)	protein_coding	chr15	+	NM_181588	31568791	31590119	93	15 B2|15	69574	NM_181588	RefSeq	Mus musculus carboxymethylenebutenolidase-like (Pseudomonas) (Cmbl), mRNA.	chr15	100	100	NM_181588	Q8R1G2	NM_181588	Mm.28108	bladder| brain| embryonic tissue| eye| heart| intestine| kidney| liver| mammary gland| pancreas| pituitary gland| spleen| stomach| testis| thymus| tongue| fetus| neonate| juvenile| adult	NM_181588	GO:0008150	biological_process	no biological data available	NM_181588	GO:0005737	cytoplasm	inferred from electronic annotation	NM_181588	GO:0004518	nuclease activity	inferred from electronic annotation	NA	NA	NA	ENSMUST00000070918	Pfam	IPR002925	Dienelactone hydrolase	5.64191
TC1400000763.mm.1	3.99145	4.4639	-1.38747	down	0.00159956	0.348187	Cmtm5	NM_026066	CKLF-like MARVEL transmembrane domain containing 5	protein_coding	chr14	+	NM_026066	54936470	54939277	60	14 C3|14	67272	NM_026066	RefSeq	Mus musculus CKLF-like MARVEL transmembrane domain containing 5 (Cmtm5), transcript variant 2, mRNA.	chr14	100	100	NM_026066	Q9D6G9	NM_026066	Mm.41614	brain| mammary gland| pituitary gland| skin| spinal cord| fetus| juvenile| adult	NM_026066	GO:0006935	chemotaxis	inferred from electronic annotation	NM_026066	GO:0005615	extracellular space	inferred from electronic annotation	NM_026066	GO:0005125	cytokine activity	inferred from electronic annotation	NA	NA	NA	NA	NA	NA	NA	3.99082
TC1400001920.mm.1	5.97053	6.18539	-1.16059	down	0.0187376	0.623855	Cnih1	NM_009919	cornichon homolog 1 (Drosophila)	protein_coding	chr14	-	NM_009919	46775567	46788411	90	14 C1|14	12793	NM_009919	RefSeq	Mus musculus cornichon homolog 1 (Drosophila) (Cnih1), mRNA.	chr14	100	100	NM_009919	O35372	NM_009919	Mm.3261	blood| bone| bone marrow| brain| connective tissue| embryonic tissue| extraembryonic tissue| eye| heart| intestine| joint| kidney| liver| lung| mammary gland| muscle| ovary| pancreas| pituitary gland| prostate| salivary gland| skin| spleen| stomach| sympathetic ganglion| testis| thymus| thyroid| uterus|oocyte| cleavage| blastocyst| gastrula| organogenesis| fetus| neonate| juvenile| adult	NM_009919	GO:0006810	transport	inferred from electronic annotation	NM_009919	GO:0005783	endoplasmic reticulum	inferred from electronic annotation	NM_009919	GO:0003674	molecular_function	no biological data available	NA	NA	NA	ENSMUST00000015903	Pfam	IPR003377	Cornichon	6.01731
TC0200003656.mm.1	4.68399	5.13262	-1.36475	down	0.0376312	0.707694	Cobll1	NM_027225	Cobl-like 1	protein_coding	chr2	-	NM_027225	65088339	65239403	338	2|2 C3	319876	NM_027225	RefSeq	Mus musculus Cobl-like 1 (Cobll1), transcript variant 2, mRNA.	chr2	100	100	NM_027225	Q3UMF0	NM_027225	Mm.34159	adrenal gland| bladder| bone marrow| brain| embryonic tissue| eye| fertilized ovum| heart| inner ear| intestine| kidney| liver| lung| lymph node| mammary gland| ovary| pancreas| prostate| skin| spinal cord| spleen| stomach| testis| thymus| vagina|oocyte| unfertilized ovum| zygote| organogenesis| fetus| neonate| juvenile| adult	NM_027225	GO:0008150	biological_process	no biological data available	NM_027225	GO:0070062	extracellular vesicular exosome	not recorded	NM_027225	GO:0003674	molecular_function	no biological data available	NA	NA	NA	ENSMUST00000090896	Pfam	IPR019025	Cordon-bleu, ubiquitin-like domain	4.71559
TC0100000343.mm.1	6.75231	6.23094	1.43532	up	0.0347018	0.696377	Col3a1	NM_009930	collagen, type III, alpha 1	protein_coding	chr1	+	NM_009930	45311538	45349706	553	1 C1.1|1 23.67 cM	12825	NM_009930	RefSeq	Mus musculus collagen, type III, alpha 1 (Col3a1), mRNA.	chr1	100	100	NM_009930	P08121	NM_009930	Mm.249555	adipose tissue| bladder| bone| bone marrow| brain| connective tissue| dorsal root ganglion| embryonic tissue| epididymis| extraembryonic tissue| eye| heart| inner ear| intestine| joint| kidney| liver| lung| lymph node| mammary gland| molar| muscle| nasopharynx| ovary| oviduct| pancreas| pineal gland| pituitary gland| prostate| salivary gland| skin| spinal cord| spleen| stomach| sympathetic gangli…	NM_009930	GO:0001568	blood vessel development	inferred from mutant phenotype	NM_009930	GO:0005576	extracellular region	inferred from electronic annotation	NM_009930	GO:0005178	integrin binding	not recorded	NM_009930	GenMAPP	Inflammatory_Response_Pathway	ENSMUST00000087883	Pfam	IPR000885	Fibrillar collagen, C-terminal	6.58425
TC0100002789.mm.1	4.67354	4.2832	1.31071	up	0.0237905	0.660112	Col6a3	NM_001243008	collagen, type VI, alpha 3	protein_coding	chr1	-	NM_001243008	90765923	90843971	479	1 D|1 45.53 cM	12835	NM_001243008	RefSeq	Mus musculus collagen, type VI, alpha 3 (Col6a3), transcript variant 1, mRNA.	chr1	100	100	NM_001243008	D3YWD1	NM_001243008	Mm.7562	bladder| bone| bone marrow| brain| dorsal root ganglion| embryonic tissue| eye| fertilized ovum| heart| intestine| kidney| liver| lung| mammary gland| muscle| nasopharynx| ovary| pancreas| prostate| skin| spleen| stomach| testis| thymus| vagina|oocyte| zygote| organogenesis| fetus| neonate| juvenile| adult	NM_001243008	GO:0010951	negative regulation of endopeptidase activity	inferred from electronic annotation	NM_001243008	GO:0005581	collagen trimer	inferred from electronic annotation	NM_001243008	GO:0004867	serine-type endopeptidase inhibitor activity	inferred from electronic annotation	NA	NA	NA	ENSMUST00000056925	Pfam	IPR002035	von Willebrand factor, type A	4.51049
TC0500002569.mm.1	4.13759	5.14298	-2.00748	down	0.00180555	0.365297	Corin	NM_001122756	corin	protein_coding	chr5	-	NM_001122756	72300025	72504540	300	5 C3.2|5	53419	NM_001122756	RefSeq	Mus musculus corin (Corin), transcript variant 2, mRNA.	chr5	100	100	NM_001122756	Q9Z319	NM_001122756	Mm.332425	embryonic tissue| epididymis| heart| kidney| lung| testis| organogenesis| fetus| neonate| juvenile| adult	NM_001122756	GO:0003050	regulation of systemic arterial blood pressure by atrial natriuretic peptide	inferred from mutant phenotype	NM_001122756	GO:0005576	extracellular region	inferred from electronic annotation	NM_001122756	GO:0003824	catalytic activity	inferred from electronic annotation	NA	NA	NA	ENSMUST00000005352	Pfam	IPR001254	Peptidase S1	4.20993
TC0M00000006.mm.1	10.038	9.57082	1.38236	up	0.0101918	0.5479	COX1	ENSMUST00000082402	cytochrome c oxidase subunit I	protein_coding	chrM	+	ENSMUST00000082402	5327	6938	30	NA	17708	ENSMUST00000082402	ENSEMBL	mt_genbank_import:known chromosome:GRCm38:MT:5328:6872:1 gene:ENSMUSG00000064351 gene_biotype:protein_coding transcript_biotype:protein_coding	chrM	100	100	ENSMUST00000082402	Q9MD68	NA	NA	NA	ENSMUST00000082402	GO:0006810	transport	inferred from electronic annotation	ENSMUST00000082402	GO:0005739	mitochondrion	inferred from direct assay	ENSMUST00000082402	GO:0004129	cytochrome-c oxidase activity	inferred from direct assay	NA	NA	NA	ENSMUST00000082402	Pfam	IPR000883	Cytochrome c oxidase subunit I	9.98215
TC1100001400.mm.1	4.21398	3.95437	1.19716	up	0.025935	0.662647	Cox11	NM_199008	cytochrome c oxidase assembly protein 11	protein_coding	chr11	+	NM_199008	90638173	90645977	70	11 D|11	69802	NM_199008	RefSeq	Mus musculus cytochrome c oxidase assembly protein 11 (Cox11), mRNA.	chr11	100	100	NM_199008	Q6P8I6	NM_199008	Mm.151940	bone marrow| brain| connective tissue| embryonic tissue| extraembryonic tissue| eye| fertilized ovum| heart| intestine| kidney| liver| lung| lymph node| mammary gland| muscle| spinal cord| spleen| testis| thymus| tongue| zygote| cleavage| morula| gastrula| organogenesis| fetus| juvenile| adult	NM_199008	GO:0033132	negative regulation of glucokinase activity	inferred from direct assay	NM_199008	GO:0005739	mitochondrion	inferred from direct assay	NM_199008	GO:0005507	copper ion binding	inferred from electronic annotation	NA	NA	NA	ENSMUST00000020851	Pfam	IPR007533	Cytochrome c oxidase assembly protein CtaG/Cox11	4.34409
TC0800002310.mm.1	7.14179	7.77686	-1.553	down	0.0116223	0.563665	Cpe	NM_013494	carboxypeptidase E	protein_coding	chr8	-	NM_013494	64592542	64693040	100	8 B3.1|8 32.3 cM	12876	NM_013494	RefSeq	Mus musculus carboxypeptidase E (Cpe), mRNA.	chr8	100	100	NM_013494	Q00493	NM_013494	Mm.31395	bone| brain| connective tissue| embryonic tissue| eye| heart| inner ear| intestine| joint| kidney| lung| mammary gland| muscle| nasopharynx| pancreas| pineal gland| pituitary gland| prostate| salivary gland| skin| spinal cord| spleen| stomach| sympathetic ganglion| testis| tongue| uterus| gastrula| organogenesis| fetus| neonate| juvenile| adult	NM_013494	GO:0003214	cardiac left ventricle morphogenesis	not recorded	NM_013494	GO:0005576	extracellular region	not recorded	NM_013494	GO:0004180	carboxypeptidase activity	inferred from mutant phenotype	NA	NA	NA	ENSMUST00000048967	Pfam	IPR000834	Peptidase M14, carboxypeptidase A	6.90209
TC0700003608.mm.1	3.76848	4.06562	-1.22871	down	0.0280749	0.672278	Cpeb1	NM_001252525	cytoplasmic polyadenylation element binding protein 1	protein_coding	chr7	-	NM_001252525	81347026	81455465	239	7 D3|7	12877	NM_001252525	RefSeq	Mus musculus cytoplasmic polyadenylation element binding protein 1 (Cpeb1), transcript variant 1, mRNA.	chr7	100	100	NM_001252525	P70166	NM_001252525	Mm.273122	adrenal gland| blood| brain| connective tissue| dorsal root ganglion| embryonic tissue| epididymis| eye| fertilized ovum| kidney| lung| mammary gland| ovary| pancreas| pituitary gland| skin| spinal cord| spleen| sympathetic ganglion| testis| thymus|oocyte| unfertilized ovum| zygote| cleavage| gastrula| fetus| neonate| juvenile| adult	NM_001252525	GO:0006397	mRNA processing	inferred from electronic annotation	NM_001252525	GO:0005634	nucleus	inferred from direct assay	NM_001252525	GO:0000166	nucleotide binding	inferred from electronic annotation	NM_001252525	GenMAPP	mRNA_processing_binding_Reactome	NA	NA	NA	NA	3.72606
TC1100000324.mm.1	5.93593	6.3123	-1.29807	down	0.0251722	0.660112	Cpeb4	NM_026252	cytoplasmic polyadenylation element binding protein 4	protein_coding	chr11	+	NM_026252	31870912	31935634	170	11 A4|11	67579	NM_026252	RefSeq	Mus musculus cytoplasmic polyadenylation element binding protein 4 (Cpeb4), transcript variant 1, mRNA.	chr11	100	100	NM_026252	Q7TN98	NM_026252	Mm.339792	adrenal gland| blood| bone| bone marrow| brain| dorsal root ganglion| embryonic tissue| extraembryonic tissue| eye| fertilized ovum| heart| inner ear| intestine| kidney| liver| lung| mammary gland| molar| ovary| pancreas| pineal gland| pituitary gland| salivary gland| skin| spinal cord| spleen| sympathetic ganglion| testis| thymus| vagina| unfertilized ovum| zygote| cleavage| organogenesis| fetus…	NM_026252	GO:0002931	response to ischemia	inferred from direct assay	NM_026252	GO:0005634	nucleus	inferred from direct assay	NM_026252	GO:0000166	nucleotide binding	inferred from electronic annotation	NM_026252	GenMAPP	mRNA_processing_binding_Reactome	ENSMUST00000020543	Pfam	IPR000504	RNA recognition motif domain	6.09107
TC0500002947.mm.1	3.86647	4.31122	-1.36108	down	0.0254962	0.660112	Cplx1	NM_007756	complexin 1	protein_coding	chr5	-	NM_007756	108518554	108550027	62	5 F|5	12889	NM_007756	RefSeq	Mus musculus complexin 1 (Cplx1), mRNA.	chr5	100	100	NM_007756	P63040	NM_007756	Mm.5195	brain| embryonic tissue| eye| inner ear| spinal cord| sympathetic ganglion| fetus| neonate| juvenile| adult	NM_007756	GO:0006810	transport	inferred from electronic annotation	NM_007756	GO:0005623	cell	inferred from mutant phenotype	NM_007756	GO:0000149	SNARE binding	not recorded	NA	NA	NA	ENSMUST00000046892	Pfam	IPR008849	Synaphin	3.71302
TC1900000008.mm.1	5.75633	6.39632	-1.55832	down	0.0154523	0.602472	Cpt1a	NM_013495	carnitine palmitoyltransferase 1a, liver	protein_coding	chr19	+	NM_013495	3323301	3385733	200	19 A|19 3.08 cM	12894	NM_013495	RefSeq	Mus musculus carnitine palmitoyltransferase 1a, liver (Cpt1a), mRNA.	chr19	100	100	NM_013495	P97742	NM_013495	Mm.18522	bladder| blood| bone| bone marrow| brain| connective tissue| embryonic tissue| epididymis| eye| fertilized ovum| heart| inner ear| intestine| joint| kidney| liver| lung| lymph node| mammary gland| muscle| nasopharynx| ovary| pancreas| pituitary gland| prostate| salivary gland| skin| spleen| testis| thymus| tongue| vagina| zygote| cleavage| morula| blastocyst| gastrula| organogenesis| fetus| neona…	NM_013495	GO:0001676	long-chain fatty acid metabolic process	not recorded	NM_013495	GO:0005739	mitochondrion	inferred from direct assay	NM_013495	GO:0004095	carnitine O-palmitoyltransferase activity	not recorded	NM_013495	GenMAPP	Fatty_Acid_Degradation	ENSMUST00000025835	Pfam	IPR000542	Acyltransferase ChoActase/COT/CPT	5.86626
TC0400000439.mm.1	4.76587	5.00344	-1.17901	down	0.0471535	0.740855	Creb3	NM_013497	cAMP responsive element binding protein 3	protein_coding	chr4	+	NM_013497	43562332	43567060	230	4 B1|4 23.05 cM	12913	NM_013497	RefSeq	Mus musculus cAMP responsive element binding protein 3 (Creb3), mRNA.	chr4	100	100	NM_013497	Q61817	NM_013497	Mm.12407	blood| bone marrow| brain| connective tissue| embryonic tissue| extraembryonic tissue| eye| fertilized ovum| intestine| joint| kidney| liver| lung| mammary gland| muscle| nasopharynx| ovary| pancreas| pituitary gland| prostate| skin| spinal cord| stomach| sympathetic ganglion| testis| thymus| thyroid| tongue| zygote| morula| blastocyst| organogenesis| fetus| neonate| juvenile| adult	NA	NA	NA	NA	NM_013497	GO:0000139	Golgi membrane	not recorded	NM_013497	GO:0000977	RNA polymerase II regulatory region sequence-specific DNA binding	not recorded	NM_013497	GenMAPP	G1_to_S_cell_cycle_Reactome	ENSMUST00000102944	Pfam	IPR004827	Basic-leucine zipper domain	4.82004
TC0600002089.mm.1	4.79772	5.12153	-1.25163	down	0.0274241	0.672067	Creb3l2	NM_178661	cAMP responsive element binding protein 3-like 2	protein_coding	chr6	-	NM_178661	37327255	37442148	260	6 B1|6	208647	NM_178661	RefSeq	Mus musculus cAMP responsive element binding protein 3-like 2 (Creb3l2), mRNA.	chr6	100	100	NM_178661	Q8BH52	NM_178661	Mm.169929	bladder| blood| bone marrow| brain| embryonic tissue| epididymis| extraembryonic tissue| eye| heart| intestine| kidney| liver| lung| mammary gland| ovary| pancreas| pituitary gland| prostate| skin| spinal cord| spleen| testis| unfertilized ovum| cleavage| organogenesis| fetus| neonate| juvenile| adult	NM_178661	GO:0002062	chondrocyte differentiation	inferred from mutant phenotype	NM_178661	GO:0005622	intracellular	inferred from mutant phenotype	NM_178661	GO:0003677	DNA binding	inferred from electronic annotation	NA	NA	NA	ENSMUST00000041093	Pfam	IPR004827	Basic-leucine zipper domain	4.92504
TC1000002605.mm.1	3.91519	4.16361	-1.18791	down	0.0483697	0.744347	Cry1	NM_007771	cryptochrome 1 (photolyase-like)	protein_coding	chr10	-	NM_007771	85131700	85185054	140	10 C|10 41.63 cM	12952	NM_007771	RefSeq	Mus musculus cryptochrome 1 (photolyase-like) (Cry1), mRNA.	chr10	100	100	NM_007771	P97784	NM_007771	Mm.26237	bladder| bone| bone marrow| brain| dorsal root ganglion| embryonic tissue| extraembryonic tissue| eye| fertilized ovum| inner ear| kidney| liver| lung| mammary gland| ovary| pancreas| salivary gland| skin| testis| thymus|oocyte| unfertilized ovum| zygote| cleavage| morula| blastocyst| gastrula| organogenesis| fetus| neonate| juvenile| adult	NM_007771	GO:0000122	negative regulation of transcription from RNA polymerase II promoter	not recorded	NM_007771	GO:0005634	nucleus	inferred from direct assay	NM_007771	GO:0000166	nucleotide binding	inferred from electronic annotation	NM_007771	GenMAPP	Circadian_Exercise	ENSMUST00000020227	Pfam	IPR005101	DNA photolyase, FAD-binding/Cryptochrome, C-terminal	3.82667
TC1700000542.mm.1	3.22236	3.00365	1.16369	up	0.0199886	0.636985	Cryaa	NM_001278569	crystallin, alpha A	protein_coding	chr17	+	NM_001278569	31677931	31681730	50	17 A3-B|17 17.09 cM	12954	NM_001278569	RefSeq	Mus musculus crystallin, alpha A (Cryaa), transcript variant 1, mRNA.	chr17	100	100	NM_001278569	P24622	NM_001278569	Mm.1228	embryonic tissue| extraembryonic tissue| eye| joint| pituitary gland| spleen| organogenesis| fetus| neonate| juvenile| adult	NM_001278569	GO:0001666	response to hypoxia	inferred from mutant phenotype	NM_001278569	GO:0005634	nucleus	not recorded	NM_001278569	GO:0005212	structural constituent of eye lens	traceable author statement	NA	NA	NA	ENSMUST00000019192	Pfam	IPR002068	Alpha crystallin/Hsp20 domain	3.25405
TC0500001178.mm.1	3.86227	3.6224	1.18089	up	0.0203174	0.639607	Crybb1	NM_023695	crystallin, beta B1	protein_coding	chr5	+	NM_023695	112255815	112269585	85	5 F|5 54.63 cM	12960	NM_023695	RefSeq	Mus musculus crystallin, beta B1 (Crybb1), mRNA.	chr5	100	100	NM_023695	Q9WVJ5	NM_023695	Mm.29488	brain| embryonic tissue| eye| liver| fetus| neonate| juvenile| adult	NA	NA	NA	NA	NA	NA	NA	NA	NM_023695	GO:0005212	structural constituent of eye lens	not recorded	NA	NA	NA	ENSMUST00000031286	Pfam	IPR001064	Beta/gamma crystallin	3.83586
TC0100003880.mm.1	2.74736	2.26335	1.39863	up	0.0104008	0.550436	Cryga	NM_007774	crystallin, gamma A	protein_coding	chr1	-	NM_007774	65100389	65103373	30	1 C2|1 32.84 cM	12964	NM_007774	RefSeq	Mus musculus crystallin, gamma A (Cryga), mRNA.	chr1	100	100	NM_007774	P04345	NM_007774	Mm.26904	embryonic tissue| eye| fetus| neonate| adult	NM_007774	GO:0001654	eye development	inferred from mutant phenotype	NA	NA	NA	NA	NM_007774	GO:0005212	structural constituent of eye lens	inferred from electronic annotation	NA	NA	NA	ENSMUST00000061497	Pfam	IPR001064	Beta/gamma crystallin	2.61053
TC0200002223.mm.1	2.8549	2.33928	1.42961	up	0.0201073	0.637416	Cst7	NM_009977	cystatin F (leukocystatin)	protein_coding	chr2	+	NM_009977	150570415	150578944	50	2|2 G1-G3	13011	NM_009977	RefSeq	Mus musculus cystatin F (leukocystatin) (Cst7), mRNA.	chr2	100	100	NM_009977	O89098	NM_009977	Mm.12965	blood| bone marrow| embryonic tissue| mammary gland| skin| spleen| thymus| morula| blastocyst| fetus| juvenile| adult	NM_009977	GO:0010466	negative regulation of peptidase activity	inferred from electronic annotation	NM_009977	GO:0005576	extracellular region	inferred from electronic annotation	NM_009977	GO:0004869	cysteine-type endopeptidase inhibitor activity	inferred from electronic annotation	NA	NA	NA	ENSMUST00000089200	Pfam	IPR000010	Proteinase inhibitor I25, cystatin	3.19352
TC1000001542.mm.1	6.04418	6.52708	-1.39755	down	0.00963405	0.545979	Ctdsp2	NM_001113470	CTD (carboxy-terminal domain, RNA polymerase II, polypeptide A) small phosphatase 2	protein_coding	chr10	+	NM_001113470	126978717	126999975	130	10 D3|10 74.35 cM	52468	NM_001113470	RefSeq	Mus musculus CTD (carboxy-terminal domain, RNA polymerase II, polypeptide A) small phosphatase 2 (Ctdsp2), transcript variant a, mRNA.	chr10	100	100	NM_001113470	Q8BX07	NM_001113470	Mm.29490	adipose tissue| bladder| blood| bone| bone marrow| brain| dorsal root ganglion| embryonic tissue| extraembryonic tissue| eye| heart| inner ear| intestine| kidney| liver| lung| lymph node| mammary gland| molar| muscle| nasopharynx| ovary| oviduct| pancreas| prostate| salivary gland| skin| spinal cord| spleen| stomach| testis| thymus| vagina| unfertilized ovum| cleavage| morula| blastocyst| gastrul…	NM_001113470	GO:0006470	protein dephosphorylation	not recorded	NM_001113470	GO:0005634	nucleus	inferred from electronic annotation	NM_001113470	GO:0004721	phosphoprotein phosphatase activity	inferred from electronic annotation	NA	NA	NA	ENSMUST00000105255	Pfam	IPR004274	NLI interacting factor	6.12846
TC0900001568.mm.1	4.6768	5.09147	-1.33299	down	0.0021056	0.375343	Ctdspl	NM_133710	CTD (carboxy-terminal domain, RNA polymerase II, polypeptide A) small phosphatase-like	protein_coding	chr9	+	NM_133710	118926453	119044119	169	9|9 F4	69274	NM_133710	RefSeq	Mus musculus CTD (carboxy-terminal domain, RNA polymerase II, polypeptide A) small phosphatase-like (Ctdspl), mRNA.	chr9	100	100	NM_133710	P58465	NM_133710	Mm.439928	bone marrow| brain| embryonic tissue| extraembryonic tissue| eye| fertilized ovum| inner ear| intestine| kidney| liver| lung| mammary gland| muscle| ovary| pineal gland| salivary gland| skin| spinal cord| spleen| testis| thymus| thyroid| unfertilized ovum| zygote| cleavage| morula| blastocyst| gastrula| organogenesis| fetus| neonate| juvenile| adult	NM_133710	GO:0008150	biological_process	no biological data available	NM_133710	GO:0005634	nucleus	inferred from electronic annotation	NM_133710	GO:0004721	phosphoprotein phosphatase activity	inferred from electronic annotation	NA	NA	NA	ENSMUST00000073109	Pfam	IPR004274	NLI interacting factor	4.73124
TC0300003194.mm.1	3.02252	3.38331	-1.28412	down	0.032504	0.690431	Cth	NM_145953	cystathionase (cystathionine gamma-lyase)	protein_coding	chr3	-	NM_145953	157894248	157925077	150	3 H4|3	107869	NM_145953	RefSeq	Mus musculus cystathionase (cystathionine gamma-lyase) (Cth), mRNA.	chr3	100	100	NM_145953	Q8VCN5	NM_145953	Mm.28301	bone marrow| brain| embryonic tissue| epididymis| eye| intestine| kidney| liver| lung| mammary gland| pancreas| prostate| skin| spleen| testis| thymus| morula| egg cylinder| gastrula| organogenesis| fetus| neonate| juvenile| adult	NM_145953	GO:0006749	glutathione metabolic process	not recorded	NM_145953	GO:0005634	nucleus	not recorded	NM_145953	GO:0003824	catalytic activity	inferred from electronic annotation	NA	NA	NA	ENSMUST00000118539	Pfam	IPR000192	Aminotransferase class V domain	2.9108
TC0800002951.mm.1	2.65165	3.414	-1.69626	down	0.0243284	0.660112	Ctrb1	NM_025583	chymotrypsinogen B1	protein_coding	chr8	-	NM_025583	111686510	111691010	70	8 E1|8 57.98 cM	66473	NM_025583	RefSeq	Mus musculus chymotrypsinogen B1 (Ctrb1), mRNA.	chr8	100	100	NM_025583	Q9CR35	NM_025583	Mm.34374	brain| embryonic tissue| eye| intestine| liver| muscle| pancreas| spleen| stomach| tongue| fetus| neonate| juvenile| adult	NM_025583	GO:0006508	proteolysis	inferred from direct assay	NM_025583	GO:0005576	extracellular region	inferred from electronic annotation	NM_025583	GO:0003824	catalytic activity	inferred from electronic annotation	NA	NA	NA	ENSMUST00000034435	Pfam	IPR001254	Peptidase S1	2.79585
TC0100001172.mm.1	3.76634	4.42401	-1.57754	down	0.0160022	0.60489	Ctse	NM_007799	cathepsin E	protein_coding	chr1	+	NM_007799	131638292	131675507	150	1 F|1 57.14 cM	13034	NM_007799	RefSeq	Mus musculus cathepsin E (Ctse), mRNA.	chr1	100	100	NM_007799	P70269	NM_007799	Mm.230249	bladder| bone| bone marrow| embryonic tissue| inner ear| intestine| joint| kidney| liver| mammary gland| pancreas| salivary gland| skin| spleen| stomach| thymus| fetus| neonate| juvenile| adult	NM_007799	GO:0006508	proteolysis	not recorded	NM_007799	GO:0005768	endosome	inferred from direct assay	NM_007799	GO:0004190	aspartic-type endopeptidase activity	inferred from direct assay	NA	NA	NA	ENSMUST00000073350	Pfam	IPR001461	Aspartic peptidase	3.71124
TC1900000046.mm.1	4.792	5.341	-1.46307	down	0.00452215	0.469706	Ctsf	NM_019861	cathepsin F	protein_coding	chr19	+	NM_019861	4855129	4860918	160	19 A|19	56464	NM_019861	RefSeq	Mus musculus cathepsin F (Ctsf), mRNA.	chr19	100	100	NM_019861	Q9R013	NM_019861	Mm.29561	bladder| bone| brain| connective tissue| embryonic tissue| extraembryonic tissue| eye| heart| inner ear| intestine| joint| kidney| liver| lung| mammary gland| muscle| nasopharynx| pancreas| pituitary gland| skin| spinal cord| stomach| testis| thymus| thyroid| tongue| uterus| morula| gastrula| organogenesis| fetus| neonate| juvenile| adult	NM_019861	GO:0006508	proteolysis	inferred from sequence or structural similarity	NM_019861	GO:0005764	lysosome	inferred from electronic annotation	NM_019861	GO:0008233	peptidase activity	inferred from electronic annotation	NA	NA	NA	ENSMUST00000119694	Pfam	IPR000668	Peptidase C1A, papain C-terminal	4.89169
TC0100000622.mm.1	3.74588	3.35912	1.30746	up	0.0198253	0.635374	Cxcr2	NM_009909	chemokine (C-X-C motif) receptor 2	protein_coding	chr1	+	NM_009909	74153989	74161246	53	1 C3|1 38.41 cM	12765	NM_009909	RefSeq	Mus musculus chemokine (C-X-C motif) receptor 2 (Cxcr2), mRNA.	chr1	100	100	NM_009909	P35343	NM_009909	Mm.234466	bone| extraembryonic tissue| inner ear| spleen| neonate| adult	NM_009909	GO:0002438	acute inflammatory response to antigenic stimulus	not recorded	NM_009909	GO:0005622	intracellular	not recorded	NM_009909	GO:0004871	signal transducer activity	not recorded	NM_009909	GenMAPP	GPCRDB_Class_A_Rhodopsin-like	ENSMUST00000027372	Pfam	IPR000276	G protein-coupled receptor, rhodopsin-like	3.77078
TC0X00002727.mm.1	3.04039	2.79141	1.18837	up	0.0269741	0.668793	Cxcr3	NM_009910	chemokine (C-X-C motif) receptor 3	protein_coding	chrX	-	NM_009910	101731535	101734269	40	X D|X 44.58 cM	12766	NM_009910	RefSeq	Mus musculus chemokine (C-X-C motif) receptor 3 (Cxcr3), mRNA.	chrX	100	100	NM_009910	O88410	NM_009910	Mm.12876	bone marrow| heart| spleen| fetus| juvenile| adult	NM_009910	GO:0001525	angiogenesis	inferred from electronic annotation	NM_009910	GO:0005622	intracellular	not recorded	NM_009910	GO:0004871	signal transducer activity	inferred from electronic annotation	NM_009910	GenMAPP	GPCRDB_Class_A_Rhodopsin-like	ENSMUST00000056614	Pfam	IPR000276	G protein-coupled receptor, rhodopsin-like	3.20886
TC0X00002242.mm.1	5.07041	5.44833	-1.29947	down	0.00486026	0.479167	Cxx1b	NM_001018063	CAAX box 1B	protein_coding	chrX	-	NM_001018063	53669177	53670408	30	X A5|X	553127	NM_001018063	RefSeq	Mus musculus CAAX box 1B (Cxx1b), mRNA.	chrX	100	100	NM_001018063	Q9D1F0	NM_001018063	Mm.328602	brain| embryonic tissue| epididymis| extraembryonic tissue| eye| fertilized ovum| heart| intestine| kidney| liver| mammary gland| muscle| pineal gland| salivary gland| spleen| stomach| zygote| organogenesis| fetus| neonate| juvenile| adult	NA	NA	NA	NA	NA	NA	NA	NA	NA	NA	NA	NA	NA	NA	NA	NA	NA	NA	NA	4.94787
TC1100003908.mm.1	3.88185	4.40398	-1.43607	down	0.00897629	0.536268	Cyb561	NM_007805	cytochrome b-561	protein_coding	chr11	-	NM_007805	105933702	105953336	189	11 E1|11 68.81 cM	13056	NM_007805	RefSeq	Mus musculus cytochrome b-561 (Cyb561), mRNA.	chr11	100	100	NM_007805	Q60720	NM_007805	Mm.149403	adipose tissue| brain| dorsal root ganglion| embryonic tissue| epididymis| extraembryonic tissue| eye| fertilized ovum| intestine| kidney| liver| lung| mammary gland| nasopharynx| ovary| oviduct| pancreas| salivary gland| skin| spleen| stomach| sympathetic ganglion| thymus| unfertilized ovum| zygote| cleavage| blastocyst| organogenesis| fetus| neonate| juvenile| adult	NM_007805	GO:0006810	transport	inferred from electronic annotation	NM_007805	GO:0016020	membrane	inferred from electronic annotation	NM_007805	GO:0000293	ferric-chelate reductase activity	inferred from direct assay	NA	NA	NA	ENSMUST00000019734	Pfam	IPR004877	Cytochrome b561, eukaryote	3.68512
TC1500001967.mm.1	5.19028	6.02454	-1.78295	down	2.94637e-05	0.19258	Cyb5r3	NM_029787	cytochrome b5 reductase 3	protein_coding	chr15	-	NM_029787	83153494	83205106	220	15 E|15 39.4 cM	109754	NM_029787	RefSeq	Mus musculus cytochrome b5 reductase 3 (Cyb5r3), mRNA.	chr15	100	100	NM_029787	Q9DCN2	NM_029787	Mm.22560	adrenal gland| bladder| blood| bone| bone marrow| brain| connective tissue| embryonic tissue| extraembryonic tissue| eye| fertilized ovum| heart| inner ear| intestine| joint| kidney| liver| lung| mammary gland| muscle| nasopharynx| ovary| pancreas| pineal gland| pituitary gland| prostate| salivary gland| skin| spinal cord| spleen| stomach| sympathetic ganglion| testis| thymus| uterus|oocyte| zygo…	NM_029787	GO:0006629	lipid metabolic process	inferred from electronic annotation	NM_029787	GO:0005737	cytoplasm	inferred from electronic annotation	NM_029787	GO:0004128	cytochrome-b5 reductase activity, acting on NAD(P)H	not recorded	NA	NA	NA	ENSMUST00000018186	Pfam	IPR001433	Oxidoreductase FAD/NAD(P)-binding	5.34081
TC0900000722.mm.1	2.19498	6.05789	-14.5496	down	0.0282023	0.673116	Cyp11a1	NM_019779	cytochrome P450, family 11, subfamily a, polypeptide 1	protein_coding	chr9	+	NM_019779	58015013	58027023	90	9 B|9 31.63 cM	13070	NM_019779	RefSeq	Mus musculus cytochrome P450, family 11, subfamily a, polypeptide 1 (Cyp11a1), mRNA.	chr9	100	100	NM_019779	Q9QZ82	NM_019779	Mm.302865	adrenal gland| blood| bone marrow| brain| embryonic tissue| extraembryonic tissue| fertilized ovum| ovary| skin| spinal cord| spleen| testis| uterus| unfertilized ovum| zygote| cleavage| morula| organogenesis| fetus| juvenile| adult	NM_019779	GO:0006629	lipid metabolic process	inferred from electronic annotation	NM_019779	GO:0005739	mitochondrion	inferred from direct assay	NM_019779	GO:0004497	monooxygenase activity	inferred from electronic annotation	NM_019779	GenMAPP	Glucocorticoid_Mineralocorticoid_Metabolism	ENSMUST00000034874	Pfam	IPR001128	Cytochrome P450	1.85902
TC1500001723.mm.1	2.36971	6.88366	-22.8473	down	0.0250846	0.660112	Cyp11b1	NM_001033229	cytochrome P450, family 11, subfamily b, polypeptide 1	protein_coding	chr15	-	NM_001033229	74834892	74841643	100	15 D3|15 34.29 cM	110115	NM_001033229	RefSeq	Mus musculus cytochrome P450, family 11, subfamily b, polypeptide 1 (Cyp11b1), mRNA.	chr15	100	100	NM_001033229	Q3TG86	NM_001033229	Mm.322606	adrenal gland| embryonic tissue| kidney| stomach| organogenesis| fetus| adult	NM_001033229	GO:0002017	regulation of blood volume by renal aldosterone	not recorded	NM_001033229	GO:0005739	mitochondrion	inferred from direct assay	NM_001033229	GO:0004497	monooxygenase activity	inferred from electronic annotation	NA	NA	NA	ENSMUST00000170259	Pfam	IPR001128	Cytochrome P450	2.06351
TC1500001724.mm.1	2.11757	4.37952	-4.79639	down	0.0201654	0.637903	Cyp11b2	NM_009991	cytochrome P450, family 11, subfamily b, polypeptide 2	protein_coding	chr15	-	NM_009991	74851010	74856318	90	15 D3|15 34.29 cM	13072	NM_009991	RefSeq	Mus musculus cytochrome P450, family 11, subfamily b, polypeptide 2 (Cyp11b2), mRNA.	chr15	100	100	NM_009991	P15539	NM_009991	Mm.377079	NA	NM_009991	GO:0001991	regulation of systemic arterial blood pressure by circulatory renin-angiotensin	inferred from mutant phenotype	NM_009991	GO:0005739	mitochondrion	inferred from direct assay	NM_009991	GO:0004497	monooxygenase activity	inferred from electronic annotation	NM_009991	GenMAPP	Glucocorticoid_Mineralocorticoid_Metabolism	ENSMUST00000167634	Pfam	IPR001128	Cytochrome P450	2.09103
TC1700002571.mm.1	5.18949	5.91506	-1.65356	down	0.0320032	0.68861	Cyp1b1	NM_009994	cytochrome P450, family 1, subfamily b, polypeptide 1	protein_coding	chr17	-	NM_009994	79706894	79715041	70	17 E3|17	13078	NM_009994	RefSeq	Mus musculus cytochrome P450, family 1, subfamily b, polypeptide 1 (Cyp1b1), mRNA.	chr17	100	100	NM_009994	Q64429	NM_009994	Mm.214016	bladder| bone| bone marrow| brain| connective tissue| embryonic tissue| eye| fertilized ovum| inner ear| intestine| kidney| liver| lung| lymph node| mammary gland| ovary| skin| spleen| stomach| testis| thymus| zygote| blastocyst| organogenesis| fetus| neonate| juvenile| adult	NM_009994	GO:0001525	angiogenesis	inferred from mutant phenotype	NM_009994	GO:0005634	nucleus	not recorded	NM_009994	GO:0004497	monooxygenase activity	not recorded	NA	NA	NA	ENSMUST00000024894	Pfam	IPR001128	Cytochrome P450	5.27007
TC1700001927.mm.1	2.92857	5.95572	-8.15202	down	0.0370758	0.705103	Cyp21a1	NM_009995	cytochrome P450, family 21, subfamily a, polypeptide 1	protein_coding	chr17	-	NM_009995	34801348	34804561	147	17 B1|17 18.36 cM	13079	NM_009995	RefSeq	Mus musculus cytochrome P450, family 21, subfamily a, polypeptide 1 (Cyp21a1), mRNA.	chr17	100	100	NM_009995	P03940	NM_009995	Mm.440407	bladder| embryonic tissue| extraembryonic tissue| kidney| liver| lung| mammary gland| spleen| fetus| neonate| adult	NM_009995	GO:0006694	steroid biosynthetic process	inferred from electronic annotation	NM_009995	GO:0005783	endoplasmic reticulum	inferred from electronic annotation	NM_009995	GO:0004497	monooxygenase activity	inferred from electronic annotation	NM_009995	GenMAPP	Glucocorticoid_Mineralocorticoid_Metabolism	ENSMUST00000025223	Pfam	IPR001128	Cytochrome P450	2.65258
TC0700000430.mm.1	4.57032	6.15879	-3.00731	down	0.0291009	0.676552	Cyp2b10	NM_009999	cytochrome P450, family 2, subfamily b, polypeptide 10	protein_coding	chr7	+	NM_009999	25897620	25926624	123	7 A3|7 14.11 cM	13088	NM_009999	RefSeq	Mus musculus cytochrome P450, family 2, subfamily b, polypeptide 10 (Cyp2b10), mRNA.	chr7	100	100	NM_009999	P12791	NM_009999	Mm.218749	eye| intestine| liver| oviduct| pancreas| prostate| salivary gland| skin| stomach| fetus| neonate| adult	NM_009999	GO:0006805	xenobiotic metabolic process	not recorded	NM_009999	GO:0005783	endoplasmic reticulum	inferred from electronic annotation	NM_009999	GO:0004497	monooxygenase activity	not recorded	NA	NA	NA	ENSMUST00000005477	Pfam	IPR001128	Cytochrome P450	4.07297
TC1500001944.mm.1	5.3704	6.52093	-2.21995	down	0.00190541	0.36966	Cyp2d22	NM_001163472	cytochrome P450, family 2, subfamily d, polypeptide 22	protein_coding	chr15	-	NM_001163472	82370527	82380260	120	15 E2|15	56448	NM_001163472	RefSeq	Mus musculus cytochrome P450, family 2, subfamily d, polypeptide 22 (Cyp2d22), transcript variant 1, mRNA.	chr15	100	100	NM_001163472	Q91W87	NM_001163472	Mm.474216	brain| embryonic tissue| extraembryonic tissue| eye| heart| intestine| kidney| liver| lung| mammary gland| muscle| pancreas| pituitary gland| salivary gland| spleen| testis| thymus| fetus| juvenile| adult	NM_001163472	GO:0017144	drug metabolic process	not recorded	NM_001163472	GO:0005737	cytoplasm	inferred from direct assay	NM_001163472	GO:0004497	monooxygenase activity	not recorded	NA	NA	NA	ENSMUST00000023083	Pfam	IPR001128	Cytochrome P450	5.25211
TC0500001672.mm.1	3.23909	2.92284	1.24509	up	0.0458316	0.737508	Cyp2w1	NM_001160265	cytochrome P450, family 2, subfamily w, polypeptide 1	protein_coding	chr5	+	NM_001160265	139352617	139357033	90	5 G2|5	545817	NM_001160265	RefSeq	Mus musculus cytochrome P450, family 2, subfamily w, polypeptide 1 (Cyp2w1), mRNA.	chr5	100	100	NM_001160265	E9Q816	NM_001160265	Mm.482474	embryonic tissue| eye| fetus	NM_001160265	GO:0055114	oxidation-reduction process	inferred from electronic annotation	NM_001160265	GO:0005575	cellular_component	no biological data available	NM_001160265	GO:0004497	monooxygenase activity	inferred from electronic annotation	NA	NA	NA	ENSMUST00000031521	Pfam	IPR001128	Cytochrome P450	3.162
TC0500000425.mm.1	6.13119	7.0226	-1.85498	down	0.0362021	0.700218	Cytl1	NM_001081106	cytokine-like 1	protein_coding	chr5	+	NM_001081106	37735519	37739820	65	5 B3|5	231162	NM_001081106	RefSeq	Mus musculus cytokine-like 1 (Cytl1), mRNA.	chr5	100	100	NM_001081106	A1E5L0	NM_001081106	Mm.76407	brain| embryonic tissue| joint| testis| fetus| juvenile| adult	NM_001081106	GO:0002062	chondrocyte differentiation	inferred from direct assay	NM_001081106	GO:0005575	cellular_component	no biological data available	NA	NA	NA	NA	NA	NA	NA	NA	NA	NA	NA	6.02059
TC0800000714.mm.1	3.3933	3.0891	1.23474	up	0.00742984	0.518565	D130040H23Rik	NM_172491	RIKEN cDNA D130040H23 gene	protein_coding	chr8	+	NM_172491	69271080	69303375	70	8 B3.3|8	211135	NM_172491	RefSeq	Mus musculus RIKEN cDNA D130040H23 gene (D130040H23Rik), mRNA.	chr8	100	100	NM_172491	Q8BII3	NA	NA	NA	NM_172491	GO:0008150	biological_process	no biological data available	NM_172491	GO:0005575	cellular_component	no biological data available	NM_172491	GO:0003674	molecular_function	no biological data available	NA	NA	NA	NA	NA	NA	NA	3.53785
TC1400001198.mm.1	2.47606	2.11828	1.28145	up	0.00733072	0.518565	D14Ertd426e	uc007uxo.1	DNA segment, Chr 14, ERATO Doi 426, expressed	protein_coding	chr14	+	uc007uxo.1	105191091	105201309	30	NA	52616	uc007uxo.1	UCSC Genes	Mus musculus non-coding RNA, oocyte_clustered_small_RNA8879, complete sequence.	chr14	100	100	NA	NA	NA	NA	NA	NA	NA	NA	NA	NA	NA	NA	NA	NA	NA	NA	NA	NA	NA	NA	NA	NA	NA	NA	2.53719
TC0100002863.mm.1	4.44906	4.22396	1.16886	up	0.024658	0.660112	D1Ertd622e	NM_133825	DNA segment, Chr 1, ERATO Doi 622, expressed	protein_coding	chr1	-	NM_133825	97643902	97662074	80	1 D|1 47.76 cM	52392	NM_133825	RefSeq	Mus musculus DNA segment, Chr 1, ERATO Doi 622, expressed (D1Ertd622e), mRNA.	chr1	100	100	NM_133825	Q8VEB3	NM_133825	Mm.12309	bladder| blood| bone| bone marrow| brain| embryonic tissue| extraembryonic tissue| eye| fertilized ovum| intestine| kidney| liver| lung| lymph node| mammary gland| ovary| pituitary gland| salivary gland| skin| spleen| stomach| sympathetic ganglion| thymus| uterus| vagina|oocyte| zygote| cleavage| organogenesis| fetus| neonate| juvenile| adult	NM_133825	GO:0006810	transport	inferred from electronic annotation	NM_133825	GO:0005737	cytoplasm	not recorded	NM_133825	GO:0003674	molecular_function	no biological data available	NA	NA	NA	NA	NA	NA	NA	4.51943
TC0800001207.mm.1	5.16073	5.64624	-1.40007	down	0.0144233	0.594178	D230025D16Rik	NM_145604	RIKEN cDNA D230025D16 gene	protein_coding	chr8	+	NM_145604	105225145	105253053	269	8 D3|8	234678	NM_145604	RefSeq	Mus musculus RIKEN cDNA D230025D16 gene (D230025D16Rik), mRNA.	chr8	100	100	NM_145604	Q922R1	NM_145604	Mm.27186	blood| bone| bone marrow| brain| connective tissue| dorsal root ganglion| embryonic tissue| eye| heart| inner ear| intestine| kidney| liver| lung| mammary gland| muscle| ovary| prostate| salivary gland| skin| spleen| testis| thymus| tongue|oocyte| cleavage| morula| blastocyst| gastrula| organogenesis| fetus| neonate| juvenile| adult	NM_145604	GO:0043001	Golgi to plasma membrane protein transport	not recorded	NM_145604	GO:0005802	trans-Golgi network	not recorded	NM_145604	GO:0005102	receptor binding	not recorded	NA	NA	NA	ENSMUST00000034361	Pfam	IPR005373	Uncharacterised protein family UPF0183	5.30505
TC0300001527.mm.1	1.96616	1.66612	1.23118	up	0.0308618	0.687046	D630002J18Rik	ENSMUST00000181854	RIKEN cDNA D630002J18 gene	protein_coding	chr3	+	ENSMUST00000181854	152165374	152166488	30	NA	NA	ENSMUST00000181854	ENSEMBL	ensembl:known chromosome:GRCm38:3:152165374:152166488:1 gene:ENSMUSG00000097293 gene_biotype:protein_coding transcript_biotype:protein_coding	chr3	100	100	ENSMUST00000181854	Q8C738	NA	NA	NA	NA	NA	NA	NA	NA	NA	NA	NA	NA	NA	NA	NA	NA	NA	NA	NA	NA	NA	NA	1.87765
TC1200001648.mm.1	3.40585	3.0358	1.2924	up	0.0473511	0.740855	D630036H23Rik	ENSMUST00000171007	RIKEN cDNA D630036H23 gene	protein_coding	chr12	-	ENSMUST00000171007	36381242	36382181	30	NA	NA	ENSMUST00000171007	ENSEMBL	ensembl:known chromosome:GRCm38:12:36381242:36382181:-1 gene:ENSMUSG00000091007 gene_biotype:protein_coding transcript_biotype:protein_coding	chr12	100	100	ENSMUST00000171007	Q3UQD6	NA	NA	NA	ENSMUST00000171007	GO:0008150	biological_process	no biological data available	ENSMUST00000171007	GO:0005575	cellular_component	no biological data available	ENSMUST00000171007	GO:0003674	molecular_function	no biological data available	NA	NA	NA	NA	NA	NA	NA	3.2143
TC1100000574.mm.1	3.30854	3.02324	1.21867	up	0.0178727	0.617853	D930048N14Rik	NR_027958	RIKEN cDNA D930048N14 gene	protein_coding	chr11	+	NR_027958	51650954	51657681	60	11 B1.3|11	97775	NR_027958	RefSeq	Mus musculus RIKEN cDNA D930048N14 gene (D930048N14Rik), long non-coding RNA.	chr11	100	100	NR_027958	A2AA67	NR_027958	Mm.220299	brain| embryonic tissue| eye| heart| kidney| lung| lymph node| mammary gland| thymus| uterus| organogenesis| fetus| juvenile| adult	NR_027958	GO:0008150	biological_process	no biological data available	NR_027958	GO:0005575	cellular_component	no biological data available	NR_027958	GO:0003674	molecular_function	no biological data available	NA	NA	NA	NA	NA	NA	NA	3.20671
TC1300000735.mm.1	5.245	5.62158	-1.29826	down	0.0220526	0.657252	Dapk1	NM_001285917	death associated protein kinase 1	protein_coding	chr13	+	NM_001285917	60601947	60763191	333	13 B2|13 32.53 cM	69635	NM_001285917	RefSeq	Mus musculus death associated protein kinase 1 (Dapk1), transcript variant 3, mRNA.	chr13	100	100	NM_001285917	Q80YE7	NM_001285917	Mm.24103	bone| bone marrow| brain| embryonic tissue| extraembryonic tissue| eye| heart| kidney| liver| lung| lymph node| mammary gland| nasopharynx| oviduct| pancreas| salivary gland| skin| spleen| tongue| blastocyst| gastrula| organogenesis| fetus| neonate| juvenile| adult	NM_001285917	GO:0006417	regulation of translation	inferred from electronic annotation	NM_001285917	GO:0005737	cytoplasm	inferred from direct assay	NM_001285917	GO:0000166	nucleotide binding	inferred from electronic annotation	NA	NA	NA	ENSMUST00000044083	Pfam	IPR000488	Death domain	5.17537
TC0200000467.mm.1	4.84056	6.92845	-4.25126	down	0.0175036	0.615731	Dbh	NM_138942	dopamine beta hydroxylase	protein_coding	chr2	+	NM_138942	27165233	27183204	163	2 A3|2 19.29 cM	13166	NM_138942	RefSeq	Mus musculus dopamine beta hydroxylase (Dbh), mRNA.	chr2	100	100	NM_138942	Q64237	NM_138942	Mm.167781	adrenal gland| bladder| brain| dorsal root ganglion| embryonic tissue| intestine| kidney| lung| sympathetic ganglion| thymus| fetus| neonate| juvenile| adult	NM_138942	GO:0001816	cytokine production	inferred from mutant phenotype	NM_138942	GO:0005737	cytoplasm	not recorded	NM_138942	GO:0003824	catalytic activity	inferred from electronic annotation	NM_138942	GenMAPP	Biogenic_Amine_Synthesis	ENSMUST00000000910	Pfam	IPR000323	Copper type II, ascorbate-dependent monooxygenase, N-terminal	3.7618
TC0400002477.mm.1	6.07582	6.52298	-1.36335	down	0.00469371	0.475543	Dctn3	NM_001159565	dynactin 3	protein_coding	chr4	-	NM_001159565	41714798	41723170	90	4|4 B1	53598	NM_001159565	RefSeq	Mus musculus dynactin 3 (Dctn3), transcript variant 2, mRNA.	chr4	100	100	NM_001159565	Q9Z0Y1	NM_001159565	Mm.29025	blood| bone| bone marrow| brain| embryonic tissue| extraembryonic tissue| eye| heart| intestine| joint| kidney| liver| lung| lymph node| mammary gland| muscle| olfactory mucosa| pancreas| pituitary gland| prostate| salivary gland| skin| spinal cord| spleen| stomach| testis| thymus| thyroid| tongue| morula| blastocyst| organogenesis| fetus| neonate| juvenile| adult	NM_001159565	GO:0000910	cytokinesis	not recorded	NM_001159565	GO:0000775	chromosome, centromeric region	inferred from electronic annotation	NM_001159565	GO:0003674	molecular_function	no biological data available	NA	NA	NA	ENSMUST00000030158	Pfam	IPR009991	Dynactin subunit p22	6.11396
TC1800000613.mm.1	5.98518	6.45295	-1.38297	down	0.01646	0.605625	Dctn4	NM_026302	dynactin 4	protein_coding	chr18	+	NM_026302	60526221	60558762	170	18|18 D2	67665	NM_026302	RefSeq	Mus musculus dynactin 4 (Dctn4), mRNA.	chr18	100	100	NM_026302	Q8CBY8	NM_026302	Mm.272801	adrenal gland| blood| bone marrow| brain| connective tissue| dorsal root ganglion| embryonic tissue| extraembryonic tissue| eye| heart| intestine| kidney| lung| lymph node| mammary gland| muscle| ovary| oviduct| pancreas| pituitary gland| prostate| salivary gland| skin| spinal cord| spleen| stomach| sympathetic ganglion| testis| thymus| thyroid| uterus| vagina| unfertilized ovum| blastocyst| gast…	NM_026302	GO:0008150	biological_process	no biological data available	NM_026302	GO:0005737	cytoplasm	inferred from electronic annotation	NM_026302	GO:0047485	protein N-terminus binding	not recorded	NA	NA	NA	ENSMUST00000025505	Pfam	IPR008603	Dynactin p62	6.17924
TC1000002224.mm.1	4.2014	5.37504	-2.2558	down	0.000621335	0.298875	Ddit4	NM_029083	DNA-damage-inducible transcript 4	protein_coding	chr10	-	NM_029083	59949675	59951770	56	10|10 B3	74747	NM_029083	RefSeq	Mus musculus DNA-damage-inducible transcript 4 (Ddit4), mRNA.	chr10	100	100	NM_029083	Q9D3F7	NM_029083	Mm.21697	bone marrow| brain| embryonic tissue| eye| fertilized ovum| heart| inner ear| intestine| joint| kidney| lung| mammary gland| nasopharynx| ovary| pancreas| salivary gland| skin| spinal cord| spleen| stomach| sympathetic ganglion| thymus| thyroid|oocyte| unfertilized ovum| zygote| cleavage| organogenesis| fetus| neonate| juvenile| adult	NM_029083	GO:0001666	response to hypoxia	inferred from mutant phenotype	NM_029083	GO:0005622	intracellular	inferred from mutant phenotype	NM_029083	GO:0071889	14-3-3 protein binding	inferred from direct assay	NA	NA	NA	ENSMUST00000020308	Pfam	IPR012918	RTP801-like	4.11576
TC0100001268.mm.1	4.29027	4.60203	-1.24122	down	0.0158633	0.602862	Ddx59	NM_026500	DEAD (Asp-Glu-Ala-Asp) box polypeptide 59	protein_coding	chr1	+	NM_026500	136415271	136440220	140	1|1 F	67997	NM_026500	RefSeq	Mus musculus DEAD (Asp-Glu-Ala-Asp) box polypeptide 59 (Ddx59), mRNA.	chr1	100	100	NM_026500	Q9DBN9	NM_026500	Mm.385462	bone marrow| brain| embryonic tissue| eye| fertilized ovum| joint| kidney| lung| lymph node| mammary gland| salivary gland| skin| spinal cord| spleen| testis| zygote| cleavage| morula| blastocyst| gastrula| organogenesis| fetus| juvenile| adult	NM_026500	GO:0008150	biological_process	no biological data available	NM_026500	GO:0005622	intracellular	not recorded	NM_026500	GO:0000166	nucleotide binding	inferred from electronic annotation	NA	NA	NA	ENSMUST00000027655	Pfam	IPR001650	Helicase, C-terminal	4.38285
TC1700001688.mm.1	5.50378	5.98525	-1.39617	down	0.020155	0.637886	Decr2	NM_011933	2-4-dienoyl-Coenzyme A reductase 2, peroxisomal	protein_coding	chr17	-	NM_011933	26081211	26090329	153	17 B1|17 13.06 cM	26378	NM_011933	RefSeq	Mus musculus 2-4-dienoyl-Coenzyme A reductase 2, peroxisomal (Decr2), mRNA.	chr17	100	100	NM_011933	Q9WV68	NM_011933	Mm.292869	bladder| brain| connective tissue| embryonic tissue| extraembryonic tissue| eye| inner ear| intestine| kidney| liver| lung| mammary gland| pituitary gland| skin| thymus| vagina| cleavage| morula| blastocyst| fetus| neonate| juvenile| adult	NM_011933	GO:0006629	lipid metabolic process	inferred from electronic annotation	NM_011933	GO:0005777	peroxisome	not recorded	NM_011933	GO:0005102	receptor binding	not recorded	NA	NA	NA	ENSMUST00000040907	Pfam	IPR002198	Short-chain dehydrogenase/reductase SDR	5.65409
TC0200002291.mm.1	2.82721	2.50115	1.25359	up	0.01804	0.617853	Defb36	NM_001037247	defensin beta 36	protein_coding	chr2	+	NM_001037247	152604327	152612729	40	2 H1|2	266620	NM_001037247	RefSeq	Mus musculus defensin beta 36 (Defb36), mRNA.	chr2	100	100	NM_001037247	Q8K3U4	NM_001037247	Mm.330669	testis| adult	NM_001037247	GO:0006952	defense response	inferred from electronic annotation	NM_001037247	GO:0005576	extracellular region	inferred from electronic annotation	NM_001037247	GO:0003674	molecular_function	no biological data available	NA	NA	NA	NA	NA	NA	NA	2.78047
TC1100003457.mm.1	4.52929	4.90455	-1.29707	down	0.0406796	0.71377	Dhx40	NM_026191	DEAH (Asp-Glu-Ala-His) box polypeptide 40	protein_coding	chr11	-	NM_026191	86768846	86807746	250	11 C|11	67487	NM_026191	RefSeq	Mus musculus DEAH (Asp-Glu-Ala-His) box polypeptide 40 (Dhx40), mRNA.	chr11	100	100	NM_026191	Q6PE54	NM_026191	Mm.260627	bone marrow| brain| connective tissue| embryonic tissue| extraembryonic tissue| eye| fertilized ovum| kidney| liver| lung| lymph node| mammary gland| muscle| nasopharynx| ovary| pancreas| prostate| salivary gland| skin| spinal cord| spleen| testis| thymus|oocyte| unfertilized ovum| zygote| cleavage| morula| blastocyst| gastrula| organogenesis| fetus| neonate| juvenile| adult	NM_026191	GO:0006200	ATP catabolic process	inferred from electronic annotation	NM_026191	GO:0005575	cellular_component	no biological data available	NM_026191	GO:0000166	nucleotide binding	inferred from electronic annotation	NA	NA	NA	ENSMUST00000018569	Pfam	IPR001482	Type II secretion system protein E	4.53236
TC1000002522.mm.1	4.5412	4.11503	1.34366	up	0.0257847	0.661476	Diras1	NM_145217	DIRAS family, GTP-binding RAS-like 1	protein_coding	chr10	-	NM_145217	81019589	81025662	48	10 C1|10	208666	NM_145217	RefSeq	Mus musculus DIRAS family, GTP-binding RAS-like 1 (Diras1), mRNA.	chr10	100	100	NM_145217	Q91Z61	NM_145217	Mm.44995	brain| embryonic tissue| eye| inner ear| nasopharynx| olfactory mucosa| spinal cord| sympathetic ganglion| fetus| neonate| juvenile| adult	NM_145217	GO:0006184	GTP catabolic process	not recorded	NM_145217	GO:0005886	plasma membrane	not recorded	NM_145217	GO:0000166	nucleotide binding	inferred from electronic annotation	NA	NA	NA	ENSMUST00000055125	Pfam	IPR000795	Elongation factor, GTP-binding domain	4.41787
TC1600001553.mm.1	5.05679	5.48601	-1.34651	down	0.00578964	0.494246	Dirc2	NM_153550	disrupted in renal carcinoma 2 (human)	protein_coding	chr16	-	NM_153550	35694062	35769356	122	16 B3|16	224132	NM_153550	RefSeq	Mus musculus disrupted in renal carcinoma 2 (human) (Dirc2), mRNA.	chr16	100	100	NM_153550	Q8BFQ6	NM_153550	Mm.24094	adrenal gland| bladder| bone| bone marrow| brain| connective tissue| dorsal root ganglion| embryonic tissue| epididymis| extraembryonic tissue| eye| heart| inner ear| intestine| kidney| liver| lung| mammary gland| nasopharynx| olfactory mucosa| ovary| pancreas| pituitary gland| salivary gland| skin| spinal cord| spleen| stomach| sympathetic ganglion| testis| thymus| cleavage| morula| blastocyst| …	NM_153550	GO:0006810	transport	inferred from electronic annotation	NM_153550	GO:0005764	lysosome	inferred from electronic annotation	NM_153550	GO:0003674	molecular_function	no biological data available	NA	NA	NA	NA	NA	NA	NA	5.05922
TC0700004119.mm.1	4.81291	5.54951	-1.66625	down	0.00168253	0.358405	Dkk3	NM_015814	dickkopf homolog 3 (Xenopus laevis)	protein_coding	chr7	-	NM_015814	112116017	112159057	84	7 F1|7	50781	NM_015814	RefSeq	Mus musculus dickkopf homolog 3 (Xenopus laevis) (Dkk3), mRNA.	chr7	100	100	NM_015814	Q9QUN9	NM_015814	Mm.55143	bladder| brain| connective tissue| dorsal root ganglion| embryonic tissue| extraembryonic tissue| eye| heart| inner ear| intestine| liver| lung| mammary gland| ovary| pancreas| prostate| skin| sympathetic ganglion| testis| thymus| vagina| cleavage| organogenesis| fetus| neonate| juvenile| adult	NM_015814	GO:0007275	multicellular organismal development	inferred from electronic annotation	NM_015814	GO:0005576	extracellular region	inferred from sequence or structural similarity	NA	NA	NA	NA	NA	NA	NA	ENSMUST00000033036	Pfam	IPR006796	Dickkopf, N-terminal cysteine-rich	4.91213
TC0700001287.mm.1	2.59086	3.13554	-1.45869	down	0.0166656	0.608978	Dlg2	NM_001243046	discs, large homolog 2 (Drosophila)	protein_coding	chr7	+	NM_001243046	91090706	92449246	490	7 E1|7 51.07 cM	23859	NM_001243046	RefSeq	Mus musculus discs, large homolog 2 (Drosophila) (Dlg2), transcript variant 2, mRNA.	chr7	100	100	NM_001243046	Q91XM9	NM_001243046	Mm.257035	adrenal gland| bone marrow| brain| embryonic tissue| eye| inner ear| intestine| lung| lymph node| ovary| skin| spinal cord| spleen| sympathetic ganglion| testis| thymus| tongue| vagina| organogenesis| fetus| neonate| juvenile| adult	NM_001243046	GO:0007268	synaptic transmission	inferred from mutant phenotype	NM_001243046	GO:0005737	cytoplasm	not recorded	NM_001243046	GO:0005515	protein binding	inferred from physical interaction	NA	NA	NA	ENSMUST00000074273	Pfam	IPR001452	SH3 domain	2.46098
TC0200002530.mm.1	4.63861	4.87682	-1.17952	down	0.0253889	0.660112	Dnttip1	NM_133763	deoxynucleotidyltransferase, terminal, interacting protein 1	protein_coding	chr2	+	NM_133763	164745983	164768607	181	2 H3|2	76233	NM_133763	RefSeq	Mus musculus deoxynucleotidyltransferase, terminal, interacting protein 1 (Dnttip1), mRNA.	chr2	100	100	NM_133763	Q99LB0	NM_133763	Mm.440009	bladder| blood| bone marrow| brain| embryonic tissue| extraembryonic tissue| eye| heart| inner ear| intestine| kidney| liver| lung| mammary gland| molar| muscle| ovary| pancreas| skin| spinal cord| spleen| testis| thymus| cleavage| gastrula| organogenesis| fetus| neonate| juvenile| adult	NM_133763	GO:0043085	positive regulation of catalytic activity	not recorded	NM_133763	GO:0005634	nucleus	not recorded	NM_133763	GO:0003677	DNA binding	not recorded	NA	NA	NA	NA	NA	NA	NA	4.72109
TC1400002740.mm.1	6.6395	6.95371	-1.24333	down	0.0298948	0.681556	Dock9	NM_001081039	dedicator of cytokinesis 9	protein_coding	chr14	-	NM_001081039	121542039	121797734	700	14 E5|14 65.28 cM	105445	NM_001081039	RefSeq	Mus musculus dedicator of cytokinesis 9 (Dock9), transcript variant 1, mRNA.	chr14	100	100	NM_001081039	Q8BIK4	NM_001081039	Mm.441054	bladder| bone marrow| brain| dorsal root ganglion| embryonic tissue| extraembryonic tissue| eye| fertilized ovum| inner ear| intestine| kidney| liver| lung| mammary gland| muscle| ovary| pancreas| skin| spleen| testis| thymus| thyroid| uterus| unfertilized ovum| zygote| cleavage| morula| blastocyst| gastrula| organogenesis| fetus| neonate| juvenile| adult	NM_001081039	GO:0007264	small GTPase mediated signal transduction	inferred from electronic annotation	NM_001081039	GO:0016020	membrane	inferred from electronic annotation	NM_001081039	GO:0005085	guanyl-nucleotide exchange factor activity	inferred from electronic annotation	NA	NA	NA	ENSMUST00000040700	Pfam	IPR001849	Pleckstrin homology domain	6.62627
TC0800001511.mm.1	5.68649	6.51727	-1.77864	down	0.000890974	0.31063	Dpep1	NM_007876	dipeptidase 1 (renal)	protein_coding	chr8	+	NM_007876	123186235	123201813	140	8 E1|8 72.08 cM	13479	NM_007876	RefSeq	Mus musculus dipeptidase 1 (renal) (Dpep1), mRNA.	chr8	100	100	NM_007876	P31428	NM_007876	Mm.20388	bladder| embryonic tissue| extraembryonic tissue| eye| heart| inner ear| intestine| kidney| liver| lung| mammary gland| nasopharynx| pancreas| stomach| testis| tongue| uterus| cleavage| organogenesis| fetus| neonate| juvenile| adult	NM_007876	GO:0006508	proteolysis	not recorded	NM_007876	GO:0005886	plasma membrane	not recorded	NM_007876	GO:0008233	peptidase activity	inferred from electronic annotation	NM_007876	GenMAPP	Eicosanoid_Synthesis	ENSMUST00000019422	Pfam	IPR008257	Renal dipeptidase family	5.6105
TC0300001221.mm.1	5.30127	5.86037	-1.47335	down	0.0366968	0.702655	Dpyd	NM_170778	dihydropyrimidine dehydrogenase	protein_coding	chr3	+	NM_170778	118562129	119432918	300	3 G1|3	99586	NM_170778	RefSeq	Mus musculus dihydropyrimidine dehydrogenase (Dpyd), mRNA.	chr3	100	100	NM_170778	Q8CHR6	NM_170778	Mm.27907	brain| embryonic tissue| heart| inner ear| intestine| kidney| liver| mammary gland| nasopharynx| ovary| prostate| spinal cord| spleen| thymus| uterus| organogenesis| fetus| neonate| juvenile| adult	NM_170778	GO:0006145	purine nucleobase catabolic process	not recorded	NM_170778	GO:0005737	cytoplasm	not recorded	NM_170778	GO:0000166	nucleotide binding	inferred from electronic annotation	NA	NA	NA	ENSMUST00000039177	Pfam	IPR001269	tRNA-dihydrouridine synthase	5.25065
TC1400002280.mm.1	6.16393	6.5448	-1.30213	down	0.00541976	0.490459	Dpysl2	NM_009955	dihydropyrimidinase-like 2	protein_coding	chr14	-	NM_009955	66802069	66868688	170	14 D1|14 34.6 cM	12934	NM_009955	RefSeq	Mus musculus dihydropyrimidinase-like 2 (Dpysl2), mRNA.	chr14	100	100	NM_009955	O08553	NM_009955	Mm.475100	adrenal gland| bone marrow| brain| dorsal root ganglion| embryonic tissue| extraembryonic tissue| eye| inner ear| lung| lymph node| mammary gland| olfactory mucosa| ovary| pancreas| skin| spinal cord| spleen| stomach| sympathetic ganglion| testis| thymus| thyroid| uterus| organogenesis| fetus| neonate| juvenile| adult	NM_009955	GO:0006208	pyrimidine nucleobase catabolic process	inferred from electronic annotation	NM_009955	GO:0005737	cytoplasm	inferred from electronic annotation	NM_009955	GO:0016787	hydrolase activity	inferred from electronic annotation	NA	NA	NA	ENSMUST00000022629	Pfam	IPR006680	Amidohydrolase 1	6.13511
TC1800000157.mm.1	3.39522	3.95643	-1.47551	down	0.0378172	0.707694	Dsg2	NM_007883	desmoglein 2	protein_coding	chr18	+	NM_007883	20558074	20604526	200	18 A2|18 11.42 cM	13511	NM_007883	RefSeq	Mus musculus desmoglein 2 (Dsg2), mRNA.	chr18	100	100	NM_007883	O55111	NM_007883	Mm.345891	bone marrow| brain| embryonic tissue| extraembryonic tissue| eye| heart| inner ear| intestine| liver| lung| mammary gland| molar| muscle| pancreas| prostate| salivary gland| skin| spleen| stomach| testis| thymus| thyroid| uterus| vagina| blastocyst| gastrula| organogenesis| fetus| juvenile| adult	NM_007883	GO:0007155	cell adhesion	not recorded	NM_007883	GO:0005886	plasma membrane	not recorded	NM_007883	GO:0005509	calcium ion binding	inferred from electronic annotation	NA	NA	NA	ENSMUST00000059787	Pfam	IPR000233	Cadherin, cytoplasmic domain	3.55366
TC1200001210.mm.1	6.88122	7.14175	-1.19792	down	0.00406418	0.456226	Dync1h1	NM_030238	dynein cytoplasmic 1 heavy chain 1	protein_coding	chr12	+	NM_030238	110601395	110666945	888	12 F1|12 60.7 cM	13424	NM_030238	RefSeq	Mus musculus dynein cytoplasmic 1 heavy chain 1 (Dync1h1), mRNA.	chr12	100	100	NM_030238	Q9JHU4	NM_030238	Mm.181430	adipose tissue| adrenal gland| bladder| bone| bone marrow| brain| connective tissue| dorsal root ganglion| embryonic tissue| extraembryonic tissue| eye| heart| inner ear| intestine| joint| kidney| liver| lung| lymph node| mammary gland| muscle| nasopharynx| olfactory mucosa| ovary| pancreas| pineal gland| pituitary gland| salivary gland| skin| spinal cord| stomach| sympathetic ganglion| testis| t…	NM_030238	GO:0003341	cilium movement	inferred by curator	NM_030238	GO:0005737	cytoplasm	inferred from direct assay	NM_030238	GO:0000166	nucleotide binding	inferred from electronic annotation	NA	NA	NA	ENSMUST00000018851	Pfam	IPR004273	Dynein heavy chain domain	6.88578
TC0800000556.mm.1	2.95748	2.41356	1.45793	up	0.0442649	0.733207	E030037K01Rik	ENSMUST00000180928	RIKEN cDNA E030037K01 gene	protein_coding	chr8	+	ENSMUST00000180928	47713266	47715021	30	NA	NA	ENSMUST00000180928	ENSEMBL	ensembl:known chromosome:GRCm38:8:47713266:47715021:1 gene:ENSMUSG00000097706 gene_biotype:protein_coding transcript_biotype:protein_coding	chr8	100	100	ENSMUST00000180928	M0QWF9	ENSMUST00000180928	Mm.53963	bladder| brain| embryonic tissue| fertilized ovum| inner ear| lung| mammary gland| spleen| thymus| zygote| organogenesis| fetus| neonate| juvenile| adult	NA	NA	NA	NA	NA	NA	NA	NA	NA	NA	NA	NA	NA	NA	NA	NA	NA	NA	NA	2.9049
TC0500002101.mm.1	5.00926	4.22268	1.72498	up	0.00638797	0.506916	E130116L18Rik	ENSMUST00000066954	RIKEN cDNA E130116L18 gene	protein_coding	chr5	-	ENSMUST00000066954	25222848	25223153	30	5 A3|5	77870	ENSMUST00000066954	ENSEMBL	ensembl:known chromosome:GRCm38:5:25222848:25223153:-1 gene:ENSMUSG00000054116 gene_biotype:protein_coding transcript_biotype:protein_coding	chr5	100	100	ENSMUST00000066954	Q8BMV6	NA	NA	NA	ENSMUST00000066954	GO:0008150	biological_process	no biological data available	ENSMUST00000066954	GO:0005575	cellular_component	no biological data available	ENSMUST00000066954	GO:0003674	molecular_function	no biological data available	NA	NA	NA	NA	NA	NA	NA	5.22782
TC0700003075.mm.1	2.79113	2.53751	1.1922	up	0.0266119	0.667554	E2f8	NM_001013368	E2F transcription factor 8	protein_coding	chr7	-	NM_001013368	48866429	48881596	173	7 B4|7	108961	NM_001013368	RefSeq	Mus musculus E2F transcription factor 8 (E2f8), mRNA.	chr7	100	100	NM_001013368	Q58FA4	NM_001013368	Mm.240566	bone marrow| brain| dorsal root ganglion| embryonic tissue| extraembryonic tissue| eye| heart| inner ear| intestine| joint| kidney| liver| lymph node| mammary gland| skin| spleen| stomach| thymus| blastocyst| gastrula| organogenesis| fetus| neonate| juvenile| adult	NM_001013368	GO:0000122	negative regulation of transcription from RNA polymerase II promoter	inferred from mutant phenotype	NM_001013368	GO:0005634	nucleus	inferred from direct assay	NM_001013368	GO:0001047	core promoter binding	not recorded	NA	NA	NA	ENSMUST00000058745	Pfam	IPR003316	Transcription factor E2F/dimerisation partner (TDP)	2.74308
TC0200001976.mm.1	3.07102	2.84682	1.16813	up	0.0420031	0.720944	Ebf4	NM_001110513	early B cell factor 4	protein_coding	chr2	+	NM_001110513	130295169	130370481	250	2 F1|2	228598	NM_001110513	RefSeq	Mus musculus early B cell factor 4 (Ebf4), mRNA.	chr2	100	100	NM_001110513	Q8K4J2	NM_001110513	Mm.32582	brain| embryonic tissue| eye| liver| olfactory mucosa| fetus| juvenile| adult	NM_001110513	GO:0006351	transcription, DNA-templated	inferred from electronic annotation	NM_001110513	GO:0005634	nucleus	inferred from electronic annotation	NM_001110513	GO:0003677	DNA binding	inferred from direct assay	NA	NA	NA	ENSMUST00000110286	Pfam	IPR002909	IPT domain	3.00453
TC0700001736.mm.1	4.08383	4.26479	-1.13364	down	0.0393314	0.711691	Eef2k	NM_001267710	eukaryotic elongation factor-2 kinase	protein_coding	chr7	+	NM_001267710	120842831	120907219	304	7|7 F3	13631	NM_001267710	RefSeq	Mus musculus eukaryotic elongation factor-2 kinase (Eef2k), transcript variant 2, mRNA.	chr7	100	100	NM_001267710	O08796	NM_001267710	Mm.25997	bladder| blood| bone| bone marrow| brain| embryonic tissue| extraembryonic tissue| eye| fertilized ovum| heart| intestine| kidney| liver| lung| mammary gland| nasopharynx| ovary| pancreas| salivary gland| skin| spinal cord| thymus| tongue|oocyte| unfertilized ovum| zygote| cleavage| organogenesis| fetus| neonate| juvenile| adult	NM_001267710	GO:0006414	translational elongation	traceable author statement	NA	NA	NA	NA	NM_001267710	GO:0000166	nucleotide binding	inferred from electronic annotation	NM_001267710	GenMAPP	Translation_Factors	ENSMUST00000047875	Pfam	IPR004166	MHCK/EF2 kinase	4.0352
TC0100000813.mm.1	3.53676	4.64159	-2.15074	down	0.00431457	0.464228	Efhd1	NM_028889	EF hand domain containing 1	protein_coding	chr1	+	NM_028889	87264363	87310841	90	1 D|1	98363	NM_028889	RefSeq	Mus musculus EF hand domain containing 1 (Efhd1), mRNA.	chr1	100	100	NM_028889	Q9D4J1	NM_028889	Mm.247951	bone marrow| brain| embryonic tissue| eye| fertilized ovum| heart| inner ear| kidney| lung| mammary gland| muscle| ovary| spleen| sympathetic ganglion| testis| zygote| morula| fetus| neonate| juvenile| adult	NM_028889	GO:0031175	neuron projection development	inferred from mutant phenotype	NM_028889	GO:0005739	mitochondrion	inferred from direct assay	NM_028889	GO:0005509	calcium ion binding	inferred from electronic annotation	NA	NA	NA	NA	NA	NA	NA	3.48145
TC1800000301.mm.1	4.88594	5.45207	-1.48055	down	0.0342202	0.694301	Egr1	NM_007913	early growth response 1	protein_coding	chr18	+	NM_007913	34859823	34864984	70	18 C/D|18 18.76 cM	13653	NM_007913	RefSeq	Mus musculus early growth response 1 (Egr1), mRNA.	chr18	100	100	NM_007913	P08046	NM_007913	Mm.181959	bladder| blood| bone| bone marrow| brain| dorsal root ganglion| embryonic tissue| extraembryonic tissue| eye| heart| intestine| joint| liver| lung| lymph node| mammary gland| muscle| ovary| pancreas| pituitary gland| prostate| salivary gland| skin| spinal cord| spleen| stomach| testis| thymus| uterus| cleavage| blastocyst| organogenesis| fetus| neonate| juvenile| adult	NA	NA	NA	NA	NM_007913	GO:0005634	nucleus	inferred from direct assay	NM_007913	GO:0000976	transcription regulatory region sequence-specific DNA binding	not recorded	NM_007913	GenMAPP	Ovarian_Infertility_Genes	ENSMUST00000064795	Pfam	IPR007087	Zinc finger, C2H2	4.81228
TC1100001621.mm.1	7.5713	7.82865	-1.19528	down	0.012405	0.575148	Eif1	NM_011508	eukaryotic translation initiation factor 1	protein_coding	chr11	+	NM_011508	100319885	100322096	139	11 D|11	20918	NM_011508	RefSeq	Mus musculus eukaryotic translation initiation factor 1 (Eif1), mRNA.	chr11	100	100	NM_011508	P48024	NM_011508	Mm.13886	bladder| blood| bone| bone marrow| brain| connective tissue| embryonic tissue| extraembryonic tissue| eye| fertilized ovum| heart| inner ear| intestine| joint| kidney| liver| lung| lymph node| mammary gland| muscle| nasopharynx| ovary| pancreas| pineal gland| pituitary gland| prostate| salivary gland| skin| spinal cord| spleen| stomach| testis| thymus| thyroid| tongue| uterus|oocyte| zygote| clea…	NM_011508	GO:0006412	translation	inferred from electronic annotation	NM_011508	GO:0005575	cellular_component	no biological data available	NM_011508	GO:0003743	translation initiation factor activity	inferred from electronic annotation	NM_011508	GenMAPP	Translation_Factors	ENSMUST00000049385	Pfam	IPR001950	Translation initiation factor SUI1	7.59452
TC0600003602.mm.1	6.10259	6.58038	-1.39261	down	0.0288303	0.675671	Eif4e3	NM_025829	eukaryotic translation initiation factor 4E member 3	protein_coding	chr6	-	NM_025829	99625135	99666771	80	6 D3|6	66892	NM_025829	RefSeq	Mus musculus eukaryotic translation initiation factor 4E member 3 (Eif4e3), mRNA.	chr6	100	100	NM_025829	Q9DBB5	NM_025829	Mm.32889	bone| bone marrow| brain| embryonic tissue| extraembryonic tissue| eye| fertilized ovum| intestine| kidney| liver| lung| lymph node| mammary gland| muscle| ovary| pancreas| skin| spinal cord| spleen| testis| thymus|oocyte| unfertilized ovum| zygote| cleavage| organogenesis| fetus| neonate| juvenile| adult	NM_025829	GO:0006412	translation	inferred from electronic annotation	NM_025829	GO:0005737	cytoplasm	inferred from electronic annotation	NM_025829	GO:0003723	RNA binding	inferred from electronic annotation	NM_025829	GenMAPP	mRNA_processing_binding_Reactome	ENSMUST00000032151	Pfam	IPR001040	Translation Initiation factor eIF- 4e	6.27461
TC0500003377.mm.1	6.76514	7.14159	-1.29814	down	0.00667225	0.513472	Eif4h	NM_033561	eukaryotic translation initiation factor 4H	protein_coding	chr5	-	NM_033561	134619876	134639348	80	5 G2|5 74.71 cM	22384	NM_033561	RefSeq	Mus musculus eukaryotic translation initiation factor 4H (Eif4h), mRNA.	chr5	100	100	NM_033561	Q9WUK2	NM_033561	Mm.27955	adrenal gland| bladder| blood| bone| bone marrow| brain| connective tissue| dorsal root ganglion| embryonic tissue| epididymis| extraembryonic tissue| eye| heart| inner ear| intestine| joint| kidney| liver| lung| lymph node| mammary gland| nasopharynx| olfactory mucosa| ovary| oviduct| pancreas| pineal gland| pituitary gland| prostate| salivary gland| skin| spinal cord| spleen| stomach| sympathet…	NM_033561	GO:0006412	translation	inferred from electronic annotation	NM_033561	GO:0005737	cytoplasm	inferred from electronic annotation	NM_033561	GO:0000166	nucleotide binding	inferred from electronic annotation	NM_033561	GenMAPP	Translation_Factors	ENSMUST00000036125	Pfam	IPR000504	RNA recognition motif domain	6.85123
TC0800000754.mm.1	4.44244	4.70751	-1.2017	down	0.0230788	0.660112	Ell	NM_007924	elongation factor RNA polymerase II	protein_coding	chr8	+	NM_007924	70539675	70592858	126	8 C1|8	13716	NM_007924	RefSeq	Mus musculus elongation factor RNA polymerase II (Ell), mRNA.	chr8	100	100	NM_007924	O08856	NM_007924	Mm.271973	adrenal gland| bladder| blood| bone| bone marrow| brain| embryonic tissue| extraembryonic tissue| eye| fertilized ovum| heart| intestine| joint| kidney| liver| lung| lymph node| mammary gland| ovary| oviduct| pancreas| pituitary gland| skin| spinal cord| spleen| sympathetic ganglion| testis| thymus| uterus|oocyte| unfertilized ovum| zygote| cleavage| morula| blastocyst| gastrula| organogenesis| f…	NM_007924	GO:0001701	in utero embryonic development	inferred from mutant phenotype	NM_007924	GO:0005634	nucleus	inferred from electronic annotation	NM_007924	GO:0019902	phosphatase binding	not recorded	NA	NA	NA	ENSMUST00000093454	Pfam	IPR010844	Occludin/RNA polymerase II elongation factor, ELL domain	4.34953
TC1400002259.mm.1	4.89414	5.13803	-1.18418	down	0.0148173	0.595181	Elp3	NM_001253812	elongator acetyltransferase complex subunit 3	protein_coding	chr14	-	NM_001253812	65530446	65593112	180	14 D1|14	74195	NM_001253812	RefSeq	Mus musculus elongator acetyltransferase complex subunit 3 (Elp3), transcript variant 1, mRNA.	chr14	100	100	NM_001253812	Q9CZX0	NM_001253812	Mm.29719	adipose tissue| bladder| bone| bone marrow| brain| connective tissue| dorsal root ganglion| embryonic tissue| extraembryonic tissue| eye| fertilized ovum| heart| inner ear| intestine| joint| kidney| liver| lung| mammary gland| molar| nasopharynx| ovary| oviduct| pancreas| pituitary gland| skin| spinal cord| spleen| testis| thymus|oocyte| zygote| morula| blastocyst| egg cylinder| gastrula| organog…	NM_001253812	GO:0006351	transcription, DNA-templated	inferred from electronic annotation	NM_001253812	GO:0005634	nucleus	inferred from electronic annotation	NM_001253812	GO:0003677	DNA binding	not recorded	NA	NA	NA	ENSMUST00000022609	Pfam	IPR000182	GNAT domain	4.94183
TC0200001674.mm.1	5.94002	6.2351	-1.22695	down	0.0353309	0.698182	Emc7	NM_133749	ER membrane protein complex subunit 7	protein_coding	chr2	+	NM_133749	112454997	112472162	124	2|2 E4	73024	NM_133749	RefSeq	Mus musculus ER membrane protein complex subunit 7 (Emc7), mRNA.	chr2	100	100	NM_133749	Q9EP72	NM_133749	Mm.268027	bladder| bone| bone marrow| brain| connective tissue| embryonic tissue| extraembryonic tissue| eye| heart| inner ear| intestine| joint| kidney| liver| lung| lymph node| mammary gland| molar| muscle| olfactory mucosa| salivary gland| skin| spleen| stomach| testis| thymus| thyroid| uterus| cleavage| blastocyst| egg cylinder| gastrula| organogenesis| fetus| neonate| juvenile| adult	NM_133749	GO:0008150	biological_process	no biological data available	NM_133749	GO:0016020	membrane	inferred from electronic annotation	NM_133749	GO:0030246	carbohydrate binding	inferred from electronic annotation	NA	NA	NA	ENSMUST00000069747	Pfam	IPR019008	Domain of unknown function DUF2012	6.07848
TC1700000842.mm.1	5.74199	6.30321	-1.47551	down	0.0140042	0.590576	Enpp5	NM_001168620	ectonucleotide pyrophosphatase/phosphodiesterase 5	protein_coding	chr17	+	NM_001168620	44078813	44086567	103	17 C|17 20.3 cM	83965	NM_001168620	RefSeq	Mus musculus ectonucleotide pyrophosphatase/phosphodiesterase 5 (Enpp5), transcript variant 2, mRNA.	chr17	100	100	NM_001168620	Q9EQG7	NM_001168620	Mm.30145	bone marrow| brain| embryonic tissue| extraembryonic tissue| eye| inner ear| intestine| kidney| liver| lung| mammary gland| ovary| pancreas| prostate| salivary gland| skin| spinal cord| spleen| sympathetic ganglion| testis| thymus|oocyte| unfertilized ovum| fetus| neonate| juvenile| adult	NM_001168620	GO:0007154	cell communication	not recorded	NM_001168620	GO:0005576	extracellular region	inferred from electronic annotation	NM_001168620	GO:0003824	catalytic activity	inferred from electronic annotation	NA	NA	NA	ENSMUST00000024756	Pfam	IPR002591	Type I phosphodiesterase/nucleotide pyrophosphatase/phosphate transferase	5.86514
TC1700001105.mm.1	3.85913	4.10625	-1.18683	down	0.0268669	0.668793	Epb4.1l3	NM_013813	erythrocyte protein band 4.1-like 3	protein_coding	chr17	+	NM_013813	69156810	69289989	310	17 E1.3|17 40.15 cM	13823	NM_013813	RefSeq	Mus musculus erythrocyte protein band 4.1-like 3 (Epb4.1l3), mRNA.	chr17	100	100	NM_013813	Q9WV92	NM_013813	Mm.131135	brain| dorsal root ganglion| embryonic tissue| extraembryonic tissue| eye| inner ear| intestine| kidney| lung| lymph node| molar| nasopharynx| skin| testis| thymus| gastrula| organogenesis| fetus| neonate| juvenile| adult	NM_013813	GO:0002175	protein localization to paranode region of axon	inferred from mutant phenotype	NM_013813	GO:0005623	cell	traceable author statement	NM_013813	GO:0003779	actin binding	inferred from electronic annotation	NA	NA	NA	ENSMUST00000080208	Pfam	IPR007477	SAB domain	3.85913
TC0400000234.mm.1	2.29324	2.50525	-1.1583	down	0.0473269	0.740855	Epha7	NM_001122889	Eph receptor A7	protein_coding	chr4	+	NM_001122889	28813131	28967499	330	4 A4|4 12.42 cM	13841	NM_001122889	RefSeq	Mus musculus Eph receptor A7 (Epha7), transcript variant 2, mRNA.	chr4	100	100	NM_001122889	Q61772	NM_001122889	Mm.257266	bone marrow| brain| dorsal root ganglion| embryonic tissue| extraembryonic tissue| eye| fertilized ovum| heart| inner ear| kidney| lung| mammary gland| ovary| pancreas| pituitary gland| spinal cord| testis| thymus| zygote| blastocyst| gastrula| organogenesis| fetus| neonate| juvenile| adult	NA	NA	NA	NA	NM_001122889	GO:0005886	plasma membrane	inferred from electronic annotation	NM_001122889	GO:0000166	nucleotide binding	inferred from electronic annotation	NA	NA	NA	ENSMUST00000029964	Pfam	IPR000719	Protein kinase domain	2.32756
TC0200002381.mm.1	5.89953	6.18201	-1.21628	down	0.0293998	0.678024	Ergic3	NM_025516	ERGIC and golgi 3	protein_coding	chr2	+	NM_025516	156008045	156018279	249	2 H2|2 77.32 cM	66366	NM_025516	RefSeq	Mus musculus ERGIC and golgi 3 (Ergic3), mRNA.	chr2	100	100	NM_025516	Q9CQE7	NM_025516	Mm.141276	bladder| bone| bone marrow| brain| connective tissue| dorsal root ganglion| embryonic tissue| extraembryonic tissue| eye| heart| inner ear| intestine| joint| kidney| liver| lung| lymph node| mammary gland| muscle| olfactory mucosa| ovary| oviduct| pancreas| pituitary gland| prostate| salivary gland| skin| spinal cord| spleen| stomach| testis| thymus| thyroid| tongue| vagina|oocyte| cleavage| moru…	NM_025516	GO:0006810	transport	inferred from electronic annotation	NM_025516	GO:0005783	endoplasmic reticulum	inferred from electronic annotation	NM_025516	GO:0003674	molecular_function	no biological data available	NA	NA	NA	ENSMUST00000006035	Pfam	IPR012936	Endoplasmic reticulum vesicle transporter, C-terminal	5.97563
TC1100003925.mm.1	4.07147	4.5186	-1.36333	down	0.0118133	0.569414	Ern1	NM_023913	endoplasmic reticulum (ER) to nucleus signalling 1	protein_coding	chr11	-	NM_023913	106394650	106487852	334	11 E1|11	78943	NM_023913	RefSeq	Mus musculus endoplasmic reticulum (ER) to nucleus signalling 1 (Ern1), mRNA.	chr11	100	100	NM_023913	Q9EQY0	NM_023913	Mm.340943	bladder| blood| bone marrow| brain| dorsal root ganglion| embryonic tissue| eye| fertilized ovum| intestine| kidney| liver| lung| mammary gland| olfactory mucosa| ovary| pancreas| salivary gland| spleen| stomach| testis| thymus|oocyte| unfertilized ovum| zygote| cleavage| morula| gastrula| organogenesis| fetus| neonate| juvenile| adult	NM_023913	GO:0006351	transcription, DNA-templated	inferred from electronic annotation	NM_023913	GO:0005637	nuclear inner membrane	inferred from direct assay	NM_023913	GO:0000166	nucleotide binding	inferred from electronic annotation	NA	NA	NA	ENSMUST00000001059	Pfam	IPR000719	Protein kinase domain	4.14435
TC0400001990.mm.1	5.22888	5.67265	-1.36015	down	0.0168082	0.610129	Errfi1	NM_133753	ERBB receptor feedback inhibitor 1	protein_coding	chr4	+	NM_133753	150853919	150868892	60	4|4 E1	74155	NM_133753	RefSeq	Mus musculus ERBB receptor feedback inhibitor 1 (Errfi1), mRNA.	chr4	100	100	NM_133753	Q99JZ7	NM_133753	Mm.318841	adrenal gland| bladder| blood| bone| bone marrow| brain| connective tissue| embryonic tissue| extraembryonic tissue| eye| fertilized ovum| intestine| joint| kidney| liver| lung| mammary gland| muscle| nasopharynx| ovary| pancreas| pituitary gland| salivary gland| skin| spinal cord| spleen| testis| thymus| thyroid|oocyte| zygote| cleavage| morula| blastocyst| gastrula| organogenesis| fetus| neonat…	NM_133753	GO:0007175	negative regulation of epidermal growth factor-activated receptor activity	inferred from mutant phenotype	NM_133753	GO:0005634	nucleus	inferred from electronic annotation	NM_133753	GO:0005515	protein binding	inferred from physical interaction	NA	NA	NA	ENSMUST00000030811	Pfam	IPR015116	Cdc42 binding domain like	5.33229
TC1700000815.mm.1	1.16846	1.37815	-1.15644	down	0.0361871	0.700218	Esp3	NM_001251916	exocrine gland secreted peptide 3	protein_coding	chr17	+	NM_001251916	40632075	40637060	30	17 B|17	100126766	NM_001251916	RefSeq	Mus musculus exocrine gland secreted peptide 3 (Esp3), mRNA.	chr17	100	100	NM_001251916	A8R0T7	NM_001251916	Mm.471591	NA	NM_001251916	GO:0008150	biological_process	no biological data available	NM_001251916	GO:0005615	extracellular space	inferred from direct assay	NM_001251916	GO:0005186	pheromone activity	inferred from direct assay	NA	NA	NA	NA	NA	NA	NA	1.18254
TC0100001806.mm.1	3.80839	3.54767	1.19808	up	0.0322185	0.688772	Esrrg	NM_001243792	estrogen-related receptor gamma	protein_coding	chr1	+	NM_001243792	187608791	188214885	178	1 H6|1	26381	NM_001243792	RefSeq	Mus musculus estrogen-related receptor gamma (Esrrg), transcript variant 2, mRNA.	chr1	100	100	NM_001243792	P62509	NM_001243792	Mm.89989	brain| embryonic tissue| eye| heart| kidney| lung| mammary gland| ovary| skin| spinal cord|oocyte| cleavage| fetus| neonate| juvenile| adult	NM_001243792	GO:0006351	transcription, DNA-templated	inferred from electronic annotation	NM_001243792	GO:0005634	nucleus	non-traceable author statement	NM_001243792	GO:0003677	DNA binding	non-traceable author statement	NA	NA	NA	ENSMUST00000027906	Pfam	IPR000536	Nuclear hormone receptor, ligand-binding, core	3.88833
TC1200000348.mm.1	2.94759	3.24424	-1.22829	down	0.0228094	0.660112	Etv1	NM_001163154	ets variant 1	protein_coding	chr12	+	NM_001163154	38779380	38868215	346	12 A3-B1|12 17.99 cM	14009	NM_001163154	RefSeq	Mus musculus ets variant 1 (Etv1), transcript variant 2, mRNA.	chr12	100	100	NM_001163154	P41164	NM_001163154	Mm.4866	bone marrow| brain| connective tissue| embryonic tissue| eye| heart| inner ear| kidney| lung| mammary gland| nasopharynx| pancreas| salivary gland| stomach| testis| thyroid| blastocyst| organogenesis| fetus| neonate| juvenile| adult	NM_001163154	GO:0006351	transcription, DNA-templated	inferred from electronic annotation	NM_001163154	GO:0005634	nucleus	not recorded	NM_001163154	GO:0000981	sequence-specific DNA binding RNA polymerase II transcription factor activity	not recorded	NA	NA	NA	ENSMUST00000095767	Pfam	IPR000418	Ets domain	2.91351
TC1300002462.mm.1	5.18066	5.99976	-1.76429	down	0.0259379	0.662647	F2r	NM_010169	coagulation factor II (thrombin) receptor	protein_coding	chr13	-	NM_010169	95601789	95618459	22	13 D1|13 50.21 cM	14062	NM_010169	RefSeq	Mus musculus coagulation factor II (thrombin) receptor (F2r), mRNA.	chr13	100	100	NM_010169	P30558	NM_010169	Mm.24816	blood| bone| bone marrow| brain| connective tissue| dorsal root ganglion| embryonic tissue| extraembryonic tissue| eye| fertilized ovum| heart| inner ear| intestine| joint| kidney| liver| lung| mammary gland| muscle| nasopharynx| pancreas| pituitary gland| prostate| skin| spinal cord| spleen| testis| thymus| zygote| gastrula| organogenesis| fetus| neonate| juvenile| adult	NA	NA	NA	NA	NM_010169	GO:0005886	plasma membrane	not recorded	NM_010169	GO:0001965	G-protein alpha-subunit binding	inferred from direct assay	NM_010169	GenMAPP	GPCRDB_Class_A_Rhodopsin-like	ENSMUST00000059193	Pfam	IPR000276	G protein-coupled receptor, rhodopsin-like	5.53701
TC1900000188.mm.1	4.53799	5.81028	-2.41545	down	0.0021943	0.380861	Fads1	NM_146094	fatty acid desaturase 1	protein_coding	chr19	+	NM_146094	10182888	10196874	149	19 A|19	76267	NM_146094	RefSeq	Mus musculus fatty acid desaturase 1 (Fads1), mRNA.	chr19	100	100	NM_146094	Q920L1	NM_146094	Mm.30158	bladder| blood| bone| bone marrow| brain| connective tissue| dorsal root ganglion| embryonic tissue| epididymis| extraembryonic tissue| eye| fertilized ovum| heart| inner ear| intestine| joint| kidney| liver| lung| lymph node| mammary gland| muscle| ovary| pancreas| pituitary gland| prostate| salivary gland| skin| spinal cord| sympathetic ganglion| testis| thymus| tongue|oocyte| unfertilized ovum…	NM_146094	GO:0006629	lipid metabolic process	inferred from electronic annotation	NM_146094	GO:0005634	nucleus	not recorded	NM_146094	GO:0005506	iron ion binding	inferred from electronic annotation	NA	NA	NA	ENSMUST00000010807	Pfam	IPR001199	Cytochrome b5-like heme/steroid binding domain	4.63722
TC1900001094.mm.1	3.98354	5.91179	-3.80593	down	0.0187629	0.624127	Fads2	uc008gpa.1	fatty acid desaturase 2	protein_coding	chr19	-	uc008gpa.1	10063632	10064017	30	19|19 B	56473	uc008gpa.1	UCSC Genes	Mus musculus cDNA, clone:Y1G0109D13, strand:unspecified.	chr19	100	100	uc008gpa.1	Q9Z0R9	uc008gpa.1	Mm.38901	adrenal gland| bladder| bone| bone marrow| brain| connective tissue| dorsal root ganglion| embryonic tissue| epididymis| eye| heart| inner ear| intestine| joint| kidney| liver| lung| mammary gland| muscle| ovary| oviduct| pancreas| skin| spinal cord| stomach| testis| thymus| egg cylinder| gastrula| organogenesis| fetus| neonate| juvenile| adult	uc008gpa.1	GO:0006629	lipid metabolic process	inferred from electronic annotation	uc008gpa.1	GO:0005783	endoplasmic reticulum	inferred from electronic annotation	uc008gpa.1	GO:0004768	stearoyl-CoA 9-desaturase activity	inferred from direct assay	NA	NA	NA	NA	NA	NA	NA	4.26131
TC1900001095.mm.1	4.31712	6.14529	-3.55085	down	0.0108342	0.55511	Fads2	NM_019699	fatty acid desaturase 2	protein_coding	chr19	-	NM_019699	10064102	10101503	140	19|19 B	56473	NM_019699	RefSeq	Mus musculus fatty acid desaturase 2 (Fads2), mRNA.	chr19	100	100	NM_019699	Q9Z0R9	NM_019699	Mm.38901	adrenal gland| bladder| bone| bone marrow| brain| connective tissue| dorsal root ganglion| embryonic tissue| epididymis| eye| heart| inner ear| intestine| joint| kidney| liver| lung| mammary gland| muscle| ovary| oviduct| pancreas| skin| spinal cord| stomach| testis| thymus| egg cylinder| gastrula| organogenesis| fetus| neonate| juvenile| adult	NM_019699	GO:0006629	lipid metabolic process	inferred from electronic annotation	NM_019699	GO:0005783	endoplasmic reticulum	inferred from electronic annotation	NM_019699	GO:0004768	stearoyl-CoA 9-desaturase activity	inferred from direct assay	NA	NA	NA	ENSMUST00000025567	Pfam	IPR001199	Cytochrome b5-like heme/steroid binding domain	4.42644
TC1500002214.mm.1	3.56732	4.38826	-1.76656	down	0.000541194	0.298622	Faim2	NM_001038658	Fas apoptotic inhibitory molecule 2	protein_coding	chr15	-	NM_001038658	99497005	99528165	170	15|15 F3	72393	NM_001038658	RefSeq	Mus musculus Fas apoptotic inhibitory molecule 2 (Faim2), transcript variant 2, mRNA.	chr15	100	100	NM_001038658	Q8K097	NM_001038658	Mm.39760	brain| eye| inner ear| lung| mammary gland| nasopharynx| olfactory mucosa| pineal gland| pituitary gland| spinal cord| fetus| neonate| juvenile| adult	NM_001038658	GO:0002931	response to ischemia	inferred from mutant phenotype	NM_001038658	GO:0005886	plasma membrane	inferred from electronic annotation	NM_001038658	GO:0003674	molecular_function	no biological data available	NA	NA	NA	ENSMUST00000023750	Pfam	IPR006214	Bax inhibitor 1-related	3.4232
TC0600002178.mm.1	3.89528	4.31862	-1.34103	down	0.00377435	0.451958	Fam115a	NM_029930	family with sequence similarity 115, member A	protein_coding	chr6	-	NM_029930	42668002	42710072	236	6 B2|6	77574	NM_029930	RefSeq	Mus musculus family with sequence similarity 115, member A (Fam115a), mRNA.	chr6	100	100	NM_029930	Q8BNE1	NM_029930	Mm.24652	bladder| bone| brain| connective tissue| dorsal root ganglion| embryonic tissue| epididymis| eye| heart| inner ear| intestine| joint| kidney| liver| lung| mammary gland| nasopharynx| pancreas| pituitary gland| prostate| salivary gland| skin| spinal cord| sympathetic ganglion| testis| cleavage| organogenesis| fetus| neonate| juvenile| adult	NM_029930	GO:0008150	biological_process	no biological data available	NM_029930	GO:0005575	cellular_component	no biological data available	NM_029930	GO:0003674	molecular_function	no biological data available	NA	NA	NA	NA	NA	NA	NA	3.92384
TC0600002381.mm.1	6.85877	7.92031	-2.08715	down	0.0128511	0.58255	Fam13a	NM_153574	family with sequence similarity 13, member A	protein_coding	chr6	-	NM_153574	58932090	59024549	275	6 B3|6	58909	NM_153574	RefSeq	Mus musculus family with sequence similarity 13, member A (Fam13a), mRNA.	chr6	100	100	NM_153574	Q8BGI4	NM_153574	Mm.28813	adrenal gland| brain| embryonic tissue| eye| heart| inner ear| kidney| liver| lung| lymph node| mammary gland| molar| ovary| pituitary gland| salivary gland| skin| spinal cord| stomach| testis| thyroid| gastrula| organogenesis| fetus| neonate| juvenile| adult	NM_153574	GO:0008150	biological_process	no biological data available	NM_153574	GO:0005575	cellular_component	no biological data available	NM_153574	GO:0003674	molecular_function	no biological data available	NA	NA	NA	NA	NA	NA	NA	6.77481
TC1400000899.mm.1	2.8977	2.61812	1.21384	up	0.0181341	0.617853	Fam167a	NM_177628	family with sequence similarity 167, member A	protein_coding	chr14	+	NM_177628	63436394	63465502	74	14 D1|14	219148	NM_177628	RefSeq	Mus musculus family with sequence similarity 167, member A (Fam167a), mRNA.	chr14	100	100	NM_177628	Q6P1G6	NM_177628	Mm.37882	brain| connective tissue| embryonic tissue| extraembryonic tissue| eye| joint| mammary gland| skin| spleen| testis| thymus| vagina| cleavage| fetus| neonate| juvenile| adult	NM_177628	GO:0008150	biological_process	no biological data available	NM_177628	GO:0005575	cellular_component	no biological data available	NM_177628	GO:0003674	molecular_function	no biological data available	NA	NA	NA	ENSMUST00000121288	Pfam	IPR024280	FAM167	2.9448
TC0700001070.mm.1	3.52685	4.23905	-1.6383	down	0.0394942	0.711691	Fam174b	NM_001162532	family with sequence similarity 174, member B	protein_coding	chr7	+	NM_001162532	73740307	73776919	30	7|7	100038347	NM_001162532	RefSeq	Mus musculus family with sequence similarity 174, member B (Fam174b), mRNA.	chr7	100	100	NM_001162532	Q8K064	NM_001162532	Mm.425464	bladder| bone marrow| brain| embryonic tissue| eye| heart| inner ear| intestine| joint| kidney| liver| lung| lymph node| mammary gland| nasopharynx| ovary| pancreas| pituitary gland| skin| spleen| testis| organogenesis| fetus| neonate| juvenile| adult	NM_001162532	GO:0008150	biological_process	no biological data available	NM_001162532	GO:0016020	membrane	inferred from electronic annotation	NM_001162532	GO:0003674	molecular_function	no biological data available	NA	NA	NA	ENSMUST00000107456	Pfam	IPR009565	Protein of unknown function DUF1180	3.8075
TC0700003501.mm.1	2.09104	2.31495	-1.1679	down	0.046002	0.737508	Fam174b	ENSMUST00000169090	family with sequence similarity 174, member B	protein_coding	chr7	-	ENSMUST00000169090	73737929	73741024	30	7|7	100038347	ENSMUST00000169090	ENSEMBL	ensembl:known chromosome:GRCm38:7:73738893:73740917:-1 gene:ENSMUSG00000091890 gene_biotype:protein_coding transcript_biotype:protein_coding	chr7	100	100	ENSMUST00000169090	Q3TQ61	ENSMUST00000169090	Mm.425464	bladder| bone marrow| brain| embryonic tissue| eye| heart| inner ear| intestine| joint| kidney| liver| lung| lymph node| mammary gland| nasopharynx| ovary| pancreas| pituitary gland| skin| spleen| testis| organogenesis| fetus| neonate| juvenile| adult	ENSMUST00000169090	GO:0008150	biological_process	no biological data available	ENSMUST00000169090	GO:0016020	membrane	inferred from electronic annotation	ENSMUST00000169090	GO:0003674	molecular_function	no biological data available	NA	NA	NA	NA	NA	NA	NA	2.17235
TC0900003047.mm.1	3.37699	3.04783	1.25628	up	0.0438006	0.732477	Fam212a	NM_026597	family with sequence similarity 212, member A	protein_coding	chr9	-	NM_026597	107984223	107985916	50	9 F2|9	68176	NM_026597	RefSeq	Mus musculus family with sequence similarity 212, member A (Fam212a), mRNA.	chr9	100	100	NM_026597	Q9CX62	NM_026597	Mm.76166	bone marrow| brain| embryonic tissue| extraembryonic tissue| heart| kidney| liver| lung| pancreas| skin| spleen| organogenesis| fetus| juvenile| adult	NM_026597	GO:0021915	neural tube development	inferred from mutant phenotype	ENSMUST00000048568	GO:0005575	cellular_component	no biological data available	NM_026597	GO:0003674	molecular_function	no biological data available	NA	NA	NA	NA	NA	NA	NA	3.4137
TC0900001005.mm.1	6.36732	6.74781	-1.30179	down	0.039033	0.711691	Fam214a	NM_001113283	family with sequence similarity 214, member A	protein_coding	chr9	+	NM_001113283	74952884	75032468	193	9 D|9	235493	NM_001113283	RefSeq	Mus musculus family with sequence similarity 214, member A (Fam214a), transcript variant 1, mRNA.	chr9	100	100	NM_001113283	Q69ZK7	NM_001113283	Mm.208955	bladder| bone marrow| brain| embryonic tissue| extraembryonic tissue| eye| fertilized ovum| heart| intestine| kidney| liver| mammary gland| muscle| ovary| skin| spinal cord| spleen| testis| thymus|oocyte| unfertilized ovum| zygote| cleavage| morula| fetus| neonate| juvenile| adult	NM_001113283	GO:0008150	biological_process	no biological data available	NM_001113283	GO:0005575	cellular_component	no biological data available	NM_001113283	GO:0003674	molecular_function	no biological data available	NA	NA	NA	NA	NA	NA	NA	6.35868
TC0200002759.mm.1	3.38756	2.92632	1.37672	up	0.00312616	0.427343	Fam217b	NM_001081289	family with sequence similarity 217, member B	protein_coding	chr2	+	NM_001081289	178414524	178424428	70	2 H4|2	71532	NM_001081289	RefSeq	Mus musculus family with sequence similarity 217, member B (Fam217b), mRNA.	chr2	100	100	NM_001081289	A2AJW5	NM_001081289	Mm.220761	brain| embryonic tissue| skin| testis| fetus| juvenile| adult	NM_001081289	GO:0008150	biological_process	no biological data available	NM_001081289	GO:0005575	cellular_component	no biological data available	NM_001081289	GO:0003674	molecular_function	no biological data available	NA	NA	NA	NA	NA	NA	NA	3.34851
TC0X00000791.mm.1	1.01714	1.47818	-1.37653	down	0.0213107	0.650368	Fam47c	NM_001164739	family with sequence similarity 47, member C	protein_coding	chrX	+	NM_001164739	78737763	78739410	25	X B|X	70864	NM_001164739	RefSeq	Mus musculus family with sequence similarity 47, member C (Fam47c), mRNA.	chrX	100	100	NM_001164739	Q14BE7	NM_001164739	Mm.66681	testis| adult	NM_001164739	GO:0008150	biological_process	no biological data available	NM_001164739	GO:0005575	cellular_component	no biological data available	NM_001164739	GO:0003674	molecular_function	no biological data available	NA	NA	NA	NA	NA	NA	NA	0.854848
TC1500001606.mm.1	3.38985	3.0718	1.24664	up	0.0206129	0.642668	Fam84b	NM_001162926	family with sequence similarity 84, member B	protein_coding	chr15	-	NM_001162926	60818996	60825080	30	15 D1|15	399603	NM_001162926	RefSeq	Mus musculus family with sequence similarity 84, member B (Fam84b), mRNA.	chr15	100	100	NM_001162926	D3YXJ5	NM_001162926	Mm.411968	adipose tissue| bladder| brain| connective tissue| embryonic tissue| extraembryonic tissue| eye| fertilized ovum| heart| inner ear| intestine| joint| kidney| liver| lung| mammary gland| molar| nasopharynx| ovary| pancreas| prostate| salivary gland| skin| spleen| thymus| uterus| vagina|oocyte| zygote| cleavage| morula| organogenesis| fetus| neonate| juvenile| adult	NM_001162926	GO:0008150	biological_process	no biological data available	NM_001162926	GO:0005737	cytoplasm	not recorded	NM_001162926	GO:0003674	molecular_function	no biological data available	NA	NA	NA	ENSMUST00000100635	Pfam	IPR007053	LRAT-like domain	3.38985
TC1700001230.mm.1	4.25733	3.85927	1.31773	up	0.0359495	0.699642	Fas	uc029tku.1	Fas (TNF receptor superfamily member 6)	protein_coding	chr17	+	uc029tku.1	82160342	82160436	30	19 C1|19 29.48 cM	14102	uc029tku.1	UCSC Genes	Mus musculus Fas mRNA containing retrotransposable element (ETn), long terminal repeat.	chr17	100	100	uc029tku.1	P25446	uc029tku.1	Mm.1626	bone marrow| connective tissue| epididymis| extraembryonic tissue| eye| intestine| joint| kidney| liver| lung| mammary gland| pancreas| pituitary gland| prostate| spleen| neonate| juvenile| adult	uc029tku.1	GO:0002377	immunoglobulin production	inferred from mutant phenotype	uc029tku.1	GO:0005576	extracellular region	inferred from direct assay	uc029tku.1	GO:0004888	transmembrane signaling receptor activity	inferred from electronic annotation	uc029tku.1	GenMAPP	Apoptosis	NA	NA	NA	NA	4.41302
TC1900000691.mm.1	2.59696	2.38517	1.15813	up	0.0345648	0.696377	Fbxl15	NM_133694	F-box and leucine-rich repeat protein 15	protein_coding	chr19	+	NM_133694	46328184	46330446	60	19|19 D1	68431	NM_133694	RefSeq	Mus musculus F-box and leucine-rich repeat protein 15 (Fbxl15), mRNA.	chr19	100	100	NM_133694	Q91W61	NM_133694	Mm.19973	brain| connective tissue| embryonic tissue| extraembryonic tissue| eye| heart| intestine| kidney| liver| lung| mammary gland| ovary| pituitary gland| spinal cord| spleen| testis| thymus| thyroid| organogenesis| fetus| neonate| juvenile| adult	NM_133694	GO:0000086	G2/M transition of mitotic cell cycle	not recorded	NM_133694	GO:0005737	cytoplasm	not recorded	NM_133694	GO:0004842	ubiquitin-protein transferase activity	not recorded	NA	NA	NA	ENSMUST00000026256	Pfam	IPR001810	F-box domain	2.60987
TC0500003536.mm.1	3.03127	2.79351	1.17915	up	0.0377448	0.707694	Fbxl18	NM_001033312	F-box and leucine-rich repeat protein 18	protein_coding	chr5	-	NM_001033312	142866946	142895421	100	5 G2|5	231863	NM_001033312	RefSeq	Mus musculus F-box and leucine-rich repeat protein 18 (Fbxl18), mRNA.	chr5	100	100	NM_001033312	A4VCH8	NM_001033312	Mm.89753	brain| dorsal root ganglion| embryonic tissue| extraembryonic tissue| eye| heart| inner ear| liver| lung| mammary gland| salivary gland| skin| spleen| testis| thymus| morula| blastocyst| organogenesis| fetus| neonate| juvenile| adult	NM_001033312	GO:0008150	biological_process	no biological data available	NM_001033312	GO:0005575	cellular_component	no biological data available	NM_001033312	GO:0003674	molecular_function	no biological data available	NA	NA	NA	ENSMUST00000035985	Pfam	IPR001810	F-box domain	3.03234
TC0700000508.mm.1	2.84903	2.6163	1.17506	up	0.0150435	0.595808	Fbxo17	NM_015796	F-box protein 17	protein_coding	chr7	+	NM_015796	28716790	28738144	124	7 A3|7	50760	NM_015796	RefSeq	Mus musculus F-box protein 17 (Fbxo17), mRNA.	chr7	100	100	NM_015796	Q9QZM8	NM_015796	Mm.358659	bone| brain| connective tissue| embryonic tissue| kidney| mammary gland| organogenesis| fetus| adult	NM_015796	GO:0008150	biological_process	no biological data available	NM_015796	GO:0019005	SCF ubiquitin ligase complex	not recorded	NM_015796	GO:0001948	glycoprotein binding	not recorded	NA	NA	NA	ENSMUST00000032818	Pfam	IPR001810	F-box domain	2.90844
TC0800003052.mm.1	4.98184	6.06777	-2.12274	down	0.00175013	0.363178	Fbxo31	NM_133765	F-box protein 31	protein_coding	chr8	-	NM_133765	121549440	121578806	150	8 E1|8	76454	NM_133765	RefSeq	Mus musculus F-box protein 31 (Fbxo31), mRNA.	chr8	100	100	NM_133765	Q3TQF0	NM_133765	Mm.24829	bladder| bone| bone marrow| brain| connective tissue| embryonic tissue| eye| heart| inner ear| intestine| joint| kidney| liver| mammary gland| muscle| nasopharynx| ovary| pancreas| pituitary gland| prostate| salivary gland| skin| spinal cord| testis| thymus| tongue|oocyte| morula| organogenesis| fetus| neonate| juvenile| adult	NM_133765	GO:0006974	cellular response to DNA damage stimulus	not recorded	NM_133765	GO:0019005	SCF ubiquitin ligase complex	not recorded	NM_133765	GO:0030332	cyclin binding	not recorded	NA	NA	NA	ENSMUST00000059018	Pfam	IPR001810	F-box domain	4.59188
TC1000001686.mm.1	3.11054	2.899	1.15792	up	0.0440468	0.732477	Fbxo5	NM_025995	F-box protein 5	protein_coding	chr10	-	NM_025995	5799158	5805600	90	10 A1|10	67141	NM_025995	RefSeq	Mus musculus F-box protein 5 (Fbxo5), mRNA.	chr10	100	100	NM_025995	Q7TSG3	NM_025995	Mm.197520	blood| bone| bone marrow| connective tissue| embryonic tissue| extraembryonic tissue| eye| fertilized ovum| inner ear| liver| lung| lymph node| mammary gland| ovary| pancreas| prostate| skin| spinal cord| spleen| testis| thymus|oocyte| unfertilized ovum| zygote| cleavage| blastocyst| egg cylinder| gastrula| organogenesis| fetus| neonate| juvenile| adult	NM_025995	GO:0001556	oocyte maturation	inferred from direct assay	NM_025995	GO:0005634	nucleus	not recorded	NM_025995	GO:0005515	protein binding	inferred from physical interaction	NA	NA	NA	ENSMUST00000019907	Pfam	IPR001810	F-box domain	2.99531
TC0100001574.mm.1	2.81459	2.09828	1.64297	up	0.0192805	0.630474	Fcgr4	NM_144559	Fc receptor, IgG, low affinity IV	protein_coding	chr1	+	NM_144559	171018920	171029761	40	1 H3|1 78.53 cM	246256	NM_144559	RefSeq	Mus musculus Fc receptor, IgG, low affinity IV (Fcgr4), mRNA.	chr1	100	100	NM_144559	Q3TC44	NM_144559	Mm.251254	bone marrow| embryonic tissue| heart| liver| lung| ovary| adult	NM_144559	GO:0001866	NK T cell proliferation	not recorded	NM_144559	GO:0009897	external side of plasma membrane	not recorded	ENSMUST00000078825	GO:0005515	protein binding	inferred from electronic annotation	NA	NA	NA	NA	NA	NA	NA	2.61033
TC0200003165.mm.1	4.17968	4.6243	-1.36096	down	0.000480432	0.29071	Fcna	NM_007995	ficolin A	protein_coding	chr2	-	NM_007995	25624666	25628030	139	2 A3|2	14133	NM_007995	RefSeq	Mus musculus ficolin A (Fcna), mRNA.	chr2	100	100	NM_007995	O70165	NM_007995	Mm.10510	adipose tissue| bladder| bone| brain| embryonic tissue| heart| intestine| kidney| liver| lung| lymph node| mammary gland| muscle| pancreas| spleen| stomach| thymus| thyroid| tongue| uterus| fetus| neonate| juvenile| adult	NM_007995	GO:0001867	complement activation, lectin pathway	inferred from direct assay	NM_007995	GO:0005576	extracellular region	inferred from electronic annotation	NM_007995	GO:0005515	protein binding	inferred from physical interaction	NA	NA	NA	ENSMUST00000028307	Pfam	IPR002181	Fibrinogen, alpha/beta/gamma chain, C-terminal globular domain	4.22271
TC0100003519.mm.1	3.21157	2.81154	1.31954	up	0.0302281	0.685108	Fcrlb	NM_001029984	Fc receptor-like B	protein_coding	chr1	-	NM_001029984	170907273	170912941	47	1 H3|1	435653	NM_001029984	RefSeq	Mus musculus Fc receptor-like B (Fcrlb), mRNA.	chr1	100	100	NM_001029984	Q5DRQ8	NM_001029984	Mm.337931	skin| adult	NM_001029984	GO:0050777	negative regulation of immune response	inferred from mutant phenotype	NM_001029984	GO:0005737	cytoplasm	not recorded	NM_001029984	GO:0003674	molecular_function	no biological data available	NA	NA	NA	NA	NA	NA	NA	3.2324
TC1400002215.mm.1	5.31859	5.91649	-1.51352	down	0.000500028	0.294599	Fdft1	NM_010191	farnesyl diphosphate farnesyl transferase 1	protein_coding	chr14	-	NM_010191	63145150	63180967	140	14 D1|14 33.24 cM	14137	NM_010191	RefSeq	Mus musculus farnesyl diphosphate farnesyl transferase 1 (Fdft1), mRNA.	chr14	100	100	NM_010191	P53798	NM_010191	Mm.474432	bladder| bone| bone marrow| brain| connective tissue| dorsal root ganglion| embryonic tissue| epididymis| extraembryonic tissue| eye| fertilized ovum| heart| inner ear| intestine| joint| kidney| liver| lung| mammary gland| molar| ovary| pancreas| pituitary gland| salivary gland| skin| spinal cord| spleen| stomach| sympathetic ganglion| testis| thymus| thyroid| tongue| vagina|oocyte| unfertilized …	NM_010191	GO:0006629	lipid metabolic process	inferred from electronic annotation	NM_010191	GO:0005783	endoplasmic reticulum	not recorded	NM_010191	GO:0003824	catalytic activity	inferred from electronic annotation	NM_010191	GenMAPP	Cholesterol_Biosynthesis	ENSMUST00000054963	Pfam	IPR002060	Squalene/phytoene synthase	5.30637
TC0900002292.mm.1	3.70908	5.26383	-2.93782	down	0.0167115	0.609299	Fdx1	NM_007996	ferredoxin 1	protein_coding	chr9	-	NM_007996	51943027	51963533	90	9|9 B	14148	NM_007996	RefSeq	Mus musculus ferredoxin 1 (Fdx1), mRNA.	chr9	100	100	NM_007996	P46656	NM_007996	Mm.1061	adrenal gland| blood| bone| bone marrow| brain| embryonic tissue| extraembryonic tissue| eye| heart| intestine| kidney| liver| lung| mammary gland| muscle| ovary| pancreas| prostate| skin| testis| thymus| thyroid| tongue| uterus|oocyte| unfertilized ovum| organogenesis| fetus| juvenile| adult	NM_007996	GO:0006629	lipid metabolic process	inferred from electronic annotation	NM_007996	GO:0005739	mitochondrion	inferred from direct assay	NM_007996	GO:0005506	iron ion binding	not recorded	NA	NA	NA	ENSMUST00000034552	Pfam	IPR001041	2Fe-2S ferredoxin-type domain	3.68484
TC1100004063.mm.1	3.7492	4.40334	-1.57368	down	0.0309864	0.687046	Fdxr	NM_007997	ferredoxin reductase	protein_coding	chr11	-	NM_007997	115268024	115277050	194	11 E2|11	14149	NM_007997	RefSeq	Mus musculus ferredoxin reductase (Fdxr), mRNA.	chr11	100	100	NM_007997	Q61578	NM_007997	Mm.4719	bladder| bone| bone marrow| brain| connective tissue| embryonic tissue| epididymis| extraembryonic tissue| heart| inner ear| intestine| kidney| liver| lung| mammary gland| ovary| oviduct| pancreas| skin| spinal cord| spleen| stomach| testis| thymus| cleavage| blastocyst| organogenesis| fetus| neonate| juvenile| adult	NM_007997	GO:0006629	lipid metabolic process	inferred from electronic annotation	NM_007997	GO:0005739	mitochondrion	inferred from direct assay	NM_007997	GO:0015039	NADPH-adrenodoxin reductase activity	not recorded	NA	NA	NA	ENSMUST00000021078	Pfam	IPR023753	Pyridine nucleotide-disulphide oxidoreductase, FAD/NAD(P)-binding domain	3.67557
TC1400001902.mm.1	7.00697	7.40154	-1.31455	down	0.0288965	0.675671	Fermt2	NM_146054	fermitin family homolog 2 (Drosophila)	protein_coding	chr14	-	NM_146054	45458792	45530118	236	14 C1|14	218952	NM_146054	RefSeq	Mus musculus fermitin family homolog 2 (Drosophila) (Fermt2), mRNA.	chr14	100	100	NM_146054	Q8CIB5	NM_146054	Mm.210018	adrenal gland| bladder| bone| brain| connective tissue| embryonic tissue| epididymis| extraembryonic tissue| eye| fertilized ovum| heart| inner ear| joint| kidney| liver| lung| mammary gland| molar| muscle| nasopharynx| ovary| pancreas| prostate| salivary gland| skin| spinal cord| spleen| sympathetic ganglion| testis| thymus| uterus|oocyte| zygote| morula| blastocyst| egg cylinder| gastrula| orga…	NM_146054	GO:0007155	cell adhesion	inferred from electronic annotation	NM_146054	GO:0001725	stress fiber	inferred from direct assay	NM_146054	GO:0005547	phosphatidylinositol-3,4,5-trisphosphate binding	not recorded	NA	NA	NA	ENSMUST00000045905	Pfam	IPR001849	Pleckstrin homology domain	6.86266
TC0100002593.mm.1	2.87788	2.51993	1.28161	up	0.0227534	0.660112	Fev	NM_153111	FEV (ETS oncogene family)	protein_coding	chr1	-	NM_153111	74881509	74885419	78	1 C3|1	260298	NM_153111	RefSeq	Mus musculus FEV (ETS oncogene family) (Fev), mRNA.	chr1	100	100	NM_153111	Q8QZW2	NM_153111	Mm.150496	pituitary gland| juvenile	NM_153111	GO:0006351	transcription, DNA-templated	inferred from electronic annotation	NM_153111	GO:0005634	nucleus	inferred from direct assay	NM_153111	GO:0000981	sequence-specific DNA binding RNA polymerase II transcription factor activity	not recorded	NA	NA	NA	ENSMUST00000068631	Pfam	IPR000418	Ets domain	2.74723
TC0700002113.mm.1	3.00318	2.72813	1.21003	up	0.0175189	0.615731	Fgf4	NM_010202	fibroblast growth factor 4	protein_coding	chr7	+	NM_010202	144861386	144865243	50	7 F5|7 88.88 cM	14175	NM_010202	RefSeq	Mus musculus fibroblast growth factor 4 (Fgf4), mRNA.	chr7	100	100	NM_010202	P11403	NM_010202	Mm.4956	embryonic tissue| cleavage| organogenesis	NM_010202	GO:0001502	cartilage condensation	inferred from genetic interaction	NM_010202	GO:0005576	extracellular region	inferred from electronic annotation	NM_010202	GO:0005102	receptor binding	inferred from electronic annotation	NA	NA	NA	ENSMUST00000060336	Pfam	IPR002209	Fibroblast growth factor family	3.04406
TC0800000321.mm.1	5.58944	5.95463	-1.28805	down	0.00487776	0.480176	Fgfr1	NM_001079908	fibroblast growth factor receptor 1	protein_coding	chr8	+	NM_001079908	25513654	25575718	434	8 A2|8 14.12 cM	14182	NM_001079908	RefSeq	Mus musculus fibroblast growth factor receptor 1 (Fgfr1), transcript variant 2, mRNA.	chr8	100	100	NM_001079908	P16092	NM_001079908	Mm.265716	adipose tissue| bladder| bone| bone marrow| brain| connective tissue| embryonic tissue| extraembryonic tissue| eye| fertilized ovum| heart| inner ear| intestine| kidney| liver| lung| mammary gland| molar| muscle| nasopharynx| ovary| pancreas| pineal gland| pituitary gland| salivary gland| skin| spinal cord| sympathetic ganglion| thymus| vagina| zygote| cleavage| morula| blastocyst| gastrula| orga…	NA	NA	NA	NA	NM_001079908	GO:0005634	nucleus	inferred from electronic annotation	NA	NA	NA	NA	NA	NA	NA	ENSMUST00000084027	Pfam	IPR000719	Protein kinase domain	5.61237
TC1200001366.mm.1	3.08852	3.4276	-1.26495	down	0.033227	0.692617	Fkbp1b	NM_016863	FK506 binding protein 1b	protein_coding	chr12	-	NM_016863	4833174	4841595	50	12 A1.1|12	14226	NM_016863	RefSeq	Mus musculus FK506 binding protein 1b (Fkbp1b), mRNA.	chr12	100	100	NM_016863	Q9Z2I2	NM_016863	Mm.20453	brain| embryonic tissue| joint| kidney| pancreas| spinal cord| testis| fetus| juvenile| adult	NM_016863	GO:0000413	protein peptidyl-prolyl isomerization	inferred from direct assay	NM_016863	GO:0005622	intracellular	inferred from mutant phenotype	NM_016863	GO:0003755	peptidyl-prolyl cis-trans isomerase activity	inferred from direct assay	NA	NA	NA	ENSMUST00000020964	Pfam	IPR001179	Peptidyl-prolyl cis-trans isomerase, FKBP-type, domain	3.06368
TC1700001757.mm.1	3.92153	4.779	-1.81186	down	0.00107975	0.33699	Fkbp5	NM_010220	FK506 binding protein 5	protein_coding	chr17	-	NM_010220	28397935	28517524	260	17 A3.3|17 14.66 cM	14229	NM_010220	RefSeq	Mus musculus FK506 binding protein 5 (Fkbp5), mRNA.	chr17	100	100	NM_010220	Q64378	NM_010220	Mm.276405	adrenal gland| blood| bone| bone marrow| brain| connective tissue| dorsal root ganglion| embryonic tissue| extraembryonic tissue| eye| fertilized ovum| heart| inner ear| intestine| kidney| liver| lung| mammary gland| muscle| nasopharynx| ovary| pancreas| pituitary gland| prostate| salivary gland| skin| spleen| stomach| testis| thymus| uterus|oocyte| unfertilized ovum| zygote| cleavage| morula| bl…	NM_010220	GO:0000413	protein peptidyl-prolyl isomerization	not recorded	NM_010220	GO:0005634	nucleus	inferred from electronic annotation	NM_010220	GO:0003755	peptidyl-prolyl cis-trans isomerase activity	not recorded	NA	NA	NA	ENSMUST00000079413	Pfam	IPR001179	Peptidyl-prolyl cis-trans isomerase, FKBP-type, domain	3.663
TC0200003806.mm.1	4.28331	4.56228	-1.21333	down	0.0426492	0.723922	Fkbp7	NM_010222	FK506 binding protein 7	protein_coding	chr2	-	NM_010222	76663034	76673116	76	2 C3|2 45.09 cM	14231	NM_010222	RefSeq	Mus musculus FK506 binding protein 7 (Fkbp7), mRNA.	chr2	100	100	NM_010222	O54998	NM_010222	Mm.24720	bladder| bone marrow| brain| embryonic tissue| eye| heart| intestine| kidney| liver| mammary gland| ovary| oviduct| pancreas| pituitary gland| prostate| spinal cord| spleen| stomach| testis| thymus| organogenesis| fetus| neonate| juvenile| adult	NM_010222	GO:0000413	protein peptidyl-prolyl isomerization	not recorded	NM_010222	GO:0005783	endoplasmic reticulum	inferred from direct assay	NM_010222	GO:0003755	peptidyl-prolyl cis-trans isomerase activity	not recorded	NA	NA	NA	ENSMUST00000002809	Pfam	IPR001179	Peptidyl-prolyl cis-trans isomerase, FKBP-type, domain	4.32717
TC0600000678.mm.1	6.24412	6.68082	-1.3535	down	0.00502899	0.482104	Fkbp9	NM_012056	FK506 binding protein 9	protein_coding	chr6	+	NM_012056	56832059	56879360	130	6 B3|6 27.74 cM	27055	NM_012056	RefSeq	Mus musculus FK506 binding protein 9 (Fkbp9), mRNA.	chr6	100	100	NM_012056	Q9Z247	NM_012056	Mm.20943	adipose tissue| bladder| bone| bone marrow| brain| connective tissue| dorsal root ganglion| embryonic tissue| extraembryonic tissue| eye| heart| inner ear| joint| kidney| liver| lung| lymph node| mammary gland| molar| muscle| nasopharynx| ovary| pancreas| pituitary gland| prostate| salivary gland| skin| spinal cord| spleen| stomach| testis| thymus| tongue| vagina| blastocyst| organogenesis| fetus…	NM_012056	GO:0000413	protein peptidyl-prolyl isomerization	not recorded	NM_012056	GO:0005783	endoplasmic reticulum	inferred from direct assay	NM_012056	GO:0003755	peptidyl-prolyl cis-trans isomerase activity	not recorded	NA	NA	NA	ENSMUST00000031795	Pfam	IPR001179	Peptidyl-prolyl cis-trans isomerase, FKBP-type, domain	6.25686
TC0300000967.mm.1	3.49105	4.06986	-1.49361	down	0.000221544	0.242027	Fmo5	NM_001161763	flavin containing monooxygenase 5	protein_coding	chr3	+	NM_001161763	97628804	97655287	190	3 F2.2|3	14263	NM_001161763	RefSeq	Mus musculus flavin containing monooxygenase 5 (Fmo5), transcript variant 2, mRNA.	chr3	100	100	NM_001161763	P97872	NM_001161763	Mm.385180	adrenal gland| bladder| blood| brain| embryonic tissue| epididymis| extraembryonic tissue| eye| intestine| kidney| liver| lung| mammary gland| ovary| pituitary gland| prostate| salivary gland| skin| spinal cord| spleen| stomach| testis| thymus| vagina| fetus| neonate| juvenile| adult	NM_001161763	GO:0055114	oxidation-reduction process	not recorded	NM_001161763	GO:0005783	endoplasmic reticulum	inferred from electronic annotation	NM_001161763	GO:0004497	monooxygenase activity	inferred from electronic annotation	NA	NA	NA	ENSMUST00000029729	Pfam	IPR020946	Flavin monooxygenase-like	3.49135
TC1100002064.mm.1	4.42078	4.74218	-1.24954	down	0.0392142	0.711691	Fn3krp	NM_181420	fructosamine 3 kinase related protein	protein_coding	chr11	+	NM_181420	121421373	121431288	84	11 E2|11	238024	NM_181420	RefSeq	Mus musculus fructosamine 3 kinase related protein (Fn3krp), mRNA.	chr11	100	100	NM_181420	Q8K274	NM_181420	Mm.117394	embryonic tissue| eye| intestine| lung| skin| fetus| adult	NM_181420	GO:0016310	phosphorylation	inferred from electronic annotation	NM_181420	GO:0005575	cellular_component	no biological data available	NM_181420	GO:0008443	phosphofructokinase activity	inferred from electronic annotation	NA	NA	NA	ENSMUST00000038096	Pfam	IPR002575	Aminoglycoside phosphotransferase	4.43937
TC0500000334.mm.1	4.80187	5.30831	-1.42053	down	0.0164782	0.605625	Fosl2	NM_008037	fos-like antigen 2	protein_coding	chr5	+	NM_008037	32136472	32157840	60	5 B1|5 17.33 cM	14284	NM_008037	RefSeq	Mus musculus fos-like antigen 2 (Fosl2), mRNA.	chr5	100	100	NM_008037	P47930	NM_008037	Mm.24684	adipose tissue| adrenal gland| bladder| blood| bone| bone marrow| brain| connective tissue| embryonic tissue| extraembryonic tissue| eye| fertilized ovum| heart| intestine| kidney| liver| lung| mammary gland| pancreas| pituitary gland| prostate| skin| spleen| sympathetic ganglion| testis| thyroid| uterus| zygote| cleavage| blastocyst| organogenesis| fetus| neonate| juvenile| adult	NM_008037	GO:0001666	response to hypoxia	not recorded	NM_008037	GO:0005634	nucleus	not recorded	NM_008037	GO:0000977	RNA polymerase II regulatory region sequence-specific DNA binding	inferred from direct assay	NA	NA	NA	ENSMUST00000031017	Pfam	IPR004827	Basic-leucine zipper domain	4.75169
TC1900001214.mm.1	3.20908	2.76435	1.36105	up	0.032352	0.688798	Foxb2	NM_008023	forkhead box B2	protein_coding	chr19	-	NM_008023	16872316	16873830	16	19 B|19 12.26 cM	14240	NM_008023	RefSeq	Mus musculus forkhead box B2 (Foxb2), mRNA.	chr19	100	100	NM_008023	Q64733	NM_008023	Mm.7971	fetus| juvenile	NM_008023	GO:0000122	negative regulation of transcription from RNA polymerase II promoter	not recorded	NM_008023	GO:0005634	nucleus	inferred from electronic annotation	NM_008023	GO:0003677	DNA binding	inferred from electronic annotation	NA	NA	NA	ENSMUST00000072915	Pfam	IPR001766	Transcription factor, fork head	3.14306
TC1300001115.mm.1	3.31721	3.16235	1.11332	up	0.0488139	0.746102	Foxd1	NM_008242	forkhead box D1	protein_coding	chr13	+	NM_008242	98354242	98356705	30	13 D1|13 51.96 cM	15229	NM_008242	RefSeq	Mus musculus forkhead box D1 (Foxd1), mRNA.	chr13	100	100	NM_008242	Q61345	NM_008242	Mm.347441	blood| brain| embryonic tissue| eye| mammary gland| skin| gastrula| organogenesis| fetus| juvenile	NM_008242	GO:0000122	negative regulation of transcription from RNA polymerase II promoter	not recorded	NM_008242	GO:0005634	nucleus	inferred from electronic annotation	NM_008242	GO:0003677	DNA binding	inferred from direct assay	NA	NA	NA	ENSMUST00000105098	Pfam	IPR001766	Transcription factor, fork head	3.3271
TC0400003307.mm.1	2.83943	2.33171	1.4218	up	0.0185105	0.620049	Foxd2	NM_008593	forkhead box D2	protein_coding	chr4	-	NM_008593	114906280	114908898	16	4 D1|4 52.73 cM	17301	NM_008593	RefSeq	Mus musculus forkhead box D2 (Foxd2), mRNA.	chr4	100	100	NM_008593	O35392	NM_008593	Mm.7997	adrenal gland| embryonic tissue| heart| intestine| kidney| salivary gland| fetus| juvenile| adult	NM_008593	GO:0000122	negative regulation of transcription from RNA polymerase II promoter	not recorded	NM_008593	GO:0005634	nucleus	inferred from electronic annotation	NM_008593	GO:0003677	DNA binding	inferred from electronic annotation	NA	NA	NA	ENSMUST00000068654	Pfam	IPR001766	Transcription factor, fork head	2.74337
TC1100002496.mm.1	3.34724	2.83775	1.42355	up	0.00193854	0.370004	Foxi1	NM_023907	forkhead box I1	protein_coding	chr11	-	NM_023907	34204338	34208089	30	11 A5|11 19.65 cM	14233	NM_023907	RefSeq	Mus musculus forkhead box I1 (Foxi1), mRNA.	chr11	100	100	NM_023907	Q922I5	NM_023907	Mm.32926	kidney| lung| mammary gland| salivary gland| neonate| juvenile| adult	NM_023907	GO:0000122	negative regulation of transcription from RNA polymerase II promoter	not recorded	NM_023907	GO:0005634	nucleus	inferred by curator	NM_023907	GO:0003677	DNA binding	inferred from electronic annotation	NA	NA	NA	ENSMUST00000060271	Pfam	IPR001766	Transcription factor, fork head	3.26916
TC0X00003364.mm.1	1.63765	1.89903	-1.19863	down	0.0260545	0.663827	Frmpd4	NM_001033330	FERM and PDZ domain containing 4	protein_coding	chrX	-	NM_001033330	167471309	168577233	240	X F5|X	333605	NM_001033330	RefSeq	Mus musculus FERM and PDZ domain containing 4 (Frmpd4), transcript variant 1, mRNA.	chrX	100	100	NM_001033330	A2AFR3	NM_001033330	Mm.426168	brain| eye| fetus| juvenile| adult	NM_001033330	GO:0051835	positive regulation of synapse structural plasticity	not recorded	NM_001033330	GO:0005856	cytoskeleton	inferred from electronic annotation	NM_001033330	GO:0005546	phosphatidylinositol-4,5-bisphosphate binding	not recorded	NA	NA	NA	ENSMUST00000112145	Pfam	IPR001478	PDZ domain	1.55776
TC1800000521.mm.1	1.8587	1.63339	1.16903	up	0.0317638	0.68861	Ftmt	NM_026286	ferritin mitochondrial	protein_coding	chr18	+	NM_026286	52331536	52332996	30	18 D1|18	67634	NM_026286	RefSeq	Mus musculus ferritin mitochondrial (Ftmt), mRNA.	chr18	100	100	NM_026286	Q9D5H4	NM_026286	Mm.179144	testis| adult	NM_026286	GO:0006826	iron ion transport	inferred from electronic annotation	NM_026286	GO:0005634	nucleus	not recorded	NM_026286	GO:0004322	ferroxidase activity	traceable author statement	NA	NA	NA	ENSMUST00000025388	Pfam	IPR008331	Ferritin/DPS protein domain	1.84858
TC0500003506.mm.1	4.42298	4.01099	1.33052	up	0.0121591	0.572423	Ftsj2	NM_026510	FtsJ homolog 2 (E. coli)	protein_coding	chr5	-	NM_026510	140327674	140331898	28	5|5 G1	68017	NM_026510	RefSeq	Mus musculus FtsJ homolog 2 (E. coli) (Ftsj2), mRNA.	chr5	100	100	NM_026510	Q9CPY0	NM_026510	Mm.38894	brain| connective tissue| embryonic tissue| extraembryonic tissue| eye| liver| lung| lymph node| mammary gland| pineal gland| spleen| stomach| testis| thymus| thyroid| tongue| blastocyst| egg cylinder| organogenesis| fetus| juvenile| adult	NM_026510	GO:0001510	RNA methylation	inferred from electronic annotation	NM_026510	GO:0005634	nucleus	inferred from electronic annotation	NM_026510	GO:0000179	rRNA (adenine-N6,N6-)-dimethyltransferase activity	inferred from electronic annotation	NA	NA	NA	ENSMUST00000031536	Pfam	IPR002877	Ribosomal RNA methyltransferase FtsJ domain	4.33478
TC0900001775.mm.1	2.25201	1.83762	1.33274	up	0.0120997	0.571668	Fut4	NM_010242	fucosyltransferase 4	protein_coding	chr9	-	NM_010242	14748459	14752122	30	9 A2|9 4.3 cM	14345	NM_010242	RefSeq	Mus musculus fucosyltransferase 4 (Fut4), mRNA.	chr9	100	100	NM_010242	Q11127	NM_010242	Mm.63450	adrenal gland| bladder| bone| brain| embryonic tissue| extraembryonic tissue| intestine| kidney| liver| lung| lymph node| mammary gland| skin| spinal cord| thymus| uterus| organogenesis| fetus| neonate| juvenile| adult	NM_010242	GO:0006486	protein glycosylation	inferred from electronic annotation	NM_010242	GO:0005794	Golgi apparatus	inferred from electronic annotation	NM_010242	GO:0000009	alpha-1,6-mannosyltransferase activity	inferred from electronic annotation	NA	NA	NA	ENSMUST00000061498	Pfam	IPR001503	Glycosyl transferase, family 10	2.38079
TC0700002788.mm.1	7.54392	7.97077	-1.3443	down	0.0158403	0.602862	Fxyd1	NM_019503	FXYD domain-containing ion transport regulator 1	protein_coding	chr7	-	NM_019503	31051678	31055656	130	7|7 B1	56188	NM_019503	RefSeq	Mus musculus FXYD domain-containing ion transport regulator 1 (Fxyd1), transcript variant 1, mRNA.	chr7	100	100	NM_019503	Q9Z239	NM_019503	Mm.1491	brain| embryonic tissue| extraembryonic tissue| eye| heart| inner ear| intestine| kidney| liver| lung| mammary gland| pancreas| pineal gland| prostate| stomach| thyroid| tongue| organogenesis| fetus| neonate| juvenile| adult	NM_019503	GO:0006810	transport	inferred from electronic annotation	NM_019503	GO:0016020	membrane	inferred from electronic annotation	NM_019503	GO:0005216	ion channel activity	inferred from electronic annotation	NA	NA	NA	ENSMUST00000039909	Pfam	IPR000272	Ion-transport regulator, FXYD motif	7.55051
TC0500001495.mm.1	2.90155	2.53052	1.29327	up	0.0304293	0.686203	Fzd10	NM_175284	frizzled homolog 10 (Drosophila)	protein_coding	chr5	+	NM_175284	128600844	128604093	40	5 G1.3|5	93897	NM_175284	RefSeq	Mus musculus frizzled homolog 10 (Drosophila) (Fzd10), mRNA.	chr5	100	100	NM_175284	Q8BKG4	NM_175284	Mm.197628	dorsal root ganglion| embryonic tissue| lung| salivary gland| spinal cord| thymus| gastrula| organogenesis| fetus| neonate| adult	NM_175284	GO:0001944	vasculature development	not recorded	NM_175284	GO:0005737	cytoplasm	not recorded	NM_175284	GO:0004871	signal transducer activity	inferred from electronic annotation	NA	NA	NA	ENSMUST00000117102	Pfam	IPR000539	Frizzled protein	2.73433
TC0800000960.mm.1	3.81127	3.59902	1.15849	up	0.0280131	0.672278	G430095P16Rik	XR_106143	RIKEN cDNA G430095P16 gene	protein_coding	chr8	+	XR_106143	84723007	84726846	30	8 C3|8	619292	XR_106143	RefSeq	PREDICTED: Mus musculus RIKEN cDNA G430095P16 gene (G430095P16Rik), misc_RNA.	chr8	100	100	XR_106143	E9Q913	XR_106143	Mm.390099	blood| embryonic tissue| spleen| fetus	XR_106143	GO:0008150	biological_process	no biological data available	XR_106143	GO:0005575	cellular_component	no biological data available	XR_106143	GO:0003674	molecular_function	no biological data available	NA	NA	NA	NA	NA	NA	NA	3.76249
TC1100001682.mm.1	4.90949	5.39292	-1.39807	down	0.0290278	0.676261	G6pc3	NM_175935	glucose 6 phosphatase, catalytic, 3	protein_coding	chr11	+	NM_175935	102189620	102194081	167	11 D|11	68401	NM_175935	RefSeq	Mus musculus glucose 6 phosphatase, catalytic, 3 (G6pc3), mRNA.	chr11	100	100	NM_175935	Q6NSQ9	NM_175935	Mm.22385	bladder| bone marrow| brain| embryonic tissue| extraembryonic tissue| eye| heart| inner ear| intestine| kidney| liver| lung| mammary gland| pancreas| pineal gland| pituitary gland| prostate| salivary gland| skin| spinal cord| spleen| testis| thymus| morula| blastocyst| gastrula| organogenesis| fetus| neonate| juvenile| adult	NM_175935	GO:0006094	gluconeogenesis	not recorded	NM_175935	GO:0005783	endoplasmic reticulum	inferred from direct assay	NM_175935	GO:0003824	catalytic activity	inferred from electronic annotation	NA	NA	NA	ENSMUST00000070334	Pfam	IPR000326	Phosphatidic acid phosphatase type 2/haloperoxidase	5.12972
TC0500000580.mm.1	4.27391	3.79005	1.39848	up	0.0163429	0.60489	G6pd2	NM_019468	glucose-6-phosphate dehydrogenase 2	protein_coding	chr5	+	NM_019468	61808843	61810477	30	5 C3.1|5 31.99 cM	14380	NM_019468	RefSeq	Mus musculus glucose-6-phosphate dehydrogenase 2 (G6pd2), mRNA.	chr5	100	100	NM_019468	P97324	NM_019468	Mm.347430	ovary| skin| testis| unfertilized ovum| adult	NM_019468	GO:0005975	carbohydrate metabolic process	inferred from electronic annotation	NA	NA	NA	NA	NM_019468	GO:0004345	glucose-6-phosphate dehydrogenase activity	inferred from electronic annotation	NM_019468	GenMAPP	Pentose_Phosphate_Pathway	ENSMUST00000053876	Pfam	IPR022674	Glucose-6-phosphate dehydrogenase, NAD-binding	4.40526
TC1100001999.mm.1	5.46866	5.8712	-1.32183	down	0.0182814	0.618262	Gaa	NM_001159324	glucosidase, alpha, acid	protein_coding	chr11	+	NM_001159324	119267887	119285698	330	11 D-E|11 83.35 cM	14387	NM_001159324	RefSeq	Mus musculus glucosidase, alpha, acid (Gaa), transcript variant 2, mRNA.	chr11	100	100	NM_001159324	P70699	NM_001159324	Mm.4793	bladder| blood| bone| bone marrow| brain| connective tissue| dorsal root ganglion| embryonic tissue| extraembryonic tissue| eye| heart| inner ear| intestine| joint| kidney| liver| lung| lymph node| mammary gland| muscle| nasopharynx| ovary| oviduct| pancreas| pituitary gland| prostate| salivary gland| skin| spinal cord| spleen| stomach| sympathetic ganglion| testis| thymus| uterus| vagina|oocyte|…	NA	NA	NA	NA	NM_001159324	GO:0005764	lysosome	inferred from mutant phenotype	NM_001159324	GO:0003824	catalytic activity	inferred from electronic annotation	NA	NA	NA	ENSMUST00000026666	Pfam	IPR000322	Glycoside hydrolase, family 31	5.57072
TC0700001345.mm.1	4.76623	5.17035	-1.32328	down	0.0188141	0.624619	Gab2	NM_001162477	growth factor receptor bound protein 2-associated protein 2	protein_coding	chr7	+	NM_001162477	97081751	97308951	131	7 E2|7	14389	NM_001162477	RefSeq	Mus musculus growth factor receptor bound protein 2-associated protein 2 (Gab2), transcript variant 2, mRNA.	chr7	100	100	NM_001162477	Q9Z1S8	NM_001162477	Mm.42033	blood| brain| embryonic tissue| extraembryonic tissue| eye| inner ear| intestine| kidney| lung| mammary gland| ovary| skin| sympathetic ganglion| testis| thymus| uterus|oocyte| blastocyst| fetus| neonate| juvenile| adult	NM_001162477	GO:0007169	transmembrane receptor protein tyrosine kinase signaling pathway	not recorded	NM_001162477	GO:0005622	intracellular	inferred from mutant phenotype	NM_001162477	GO:0005068	transmembrane receptor protein tyrosine kinase adaptor activity	not recorded	NA	NA	NA	ENSMUST00000004622	Pfam	IPR001849	Pleckstrin homology domain	4.73992
TC0600001536.mm.1	5.93706	6.64796	-1.63682	down	0.0335217	0.692886	Gabarapl1	NM_020590	gamma-aminobutyric acid (GABA) A receptor-associated protein-like 1	protein_coding	chr6	+	NM_020590	129533192	129542331	70	6 F3|6	57436	NM_020590	RefSeq	Mus musculus gamma-aminobutyric acid (GABA) A receptor-associated protein-like 1 (Gabarapl1), mRNA.	chr6	100	100	NM_020590	Q8R3R8	NM_020590	Mm.14638	bladder| bone| bone marrow| brain| connective tissue| dorsal root ganglion| embryonic tissue| epididymis| extraembryonic tissue| eye| heart| intestine| joint| kidney| liver| lung| lymph node| mammary gland| muscle| nasopharynx| ovary| pancreas| pineal gland| pituitary gland| prostate| salivary gland| skin| spinal cord| stomach| sympathetic ganglion| testis| thymus| thyroid| blastocyst| organogene…	NM_020590	GO:0006914	autophagy	inferred from electronic annotation	NM_020590	GO:0005622	intracellular	not recorded	NM_020590	GO:0005515	protein binding	inferred from physical interaction	NA	NA	NA	ENSMUST00000032264	Pfam	IPR004241	Autophagy protein Atg8 ubiquitin like	5.75042
TC1000000877.mm.1	5.09346	6.26601	-2.25411	down	0.0119374	0.570255	Gadd45b	NM_008655	growth arrest and DNA-damage-inducible 45 beta	protein_coding	chr10	+	NM_008655	80930090	80932204	40	10 C1|10 39.72 cM	17873	NM_008655	RefSeq	Mus musculus growth arrest and DNA-damage-inducible 45 beta (Gadd45b), mRNA.	chr10	100	100	NM_008655	P22339	NM_008655	Mm.1360	adipose tissue| blood| bone| bone marrow| brain| embryonic tissue| extraembryonic tissue| eye| inner ear| intestine| kidney| lung| mammary gland| pancreas| skin| spleen| testis| thymus| tongue| uterus| cleavage| organogenesis| fetus| juvenile| adult	NM_008655	GO:0000185	activation of MAPKKK activity	not recorded	NM_008655	GO:0005634	nucleus	not recorded	NM_008655	GO:0005515	protein binding	inferred from physical interaction	NA	NA	NA	ENSMUST00000015456	Pfam	IPR004038	Ribosomal protein L7Ae/L30e/S12e/Gadd45	5.27044
TC1900000879.mm.1	2.40556	2.94153	-1.44991	down	0.03808	0.707694	Gal	NM_010253	galanin	protein_coding	chr19	-	NM_010253	3409917	3414472	60	19 A|19 3.16 cM	14419	NM_010253	RefSeq	Mus musculus galanin (Gal), mRNA.	chr19	100	100	NM_010253	P47212	NM_010253	Mm.4655	brain| connective tissue| embryonic tissue| eye| intestine| pancreas| spinal cord| testis| fetus| adult	NM_010253	GO:0006954	inflammatory response	not recorded	NM_010253	GO:0005576	extracellular region	inferred from electronic annotation	NM_010253	GO:0005179	hormone activity	inferred from electronic annotation	NA	NA	NA	ENSMUST00000025842	Pfam	IPR008174	Galanin	2.32648
TC1400000336.mm.1	4.52177	5.25789	-1.66569	down	0.00961908	0.545979	Galnt15	NM_030166	UDP-N-acetyl-alpha-D-galactosamine:polypeptide N-acetylgalactosaminyltransferase 15	protein_coding	chr14	+	NM_030166	32028989	32062197	140	14 B|14	78754	NM_030166	RefSeq	Mus musculus UDP-N-acetyl-alpha-D-galactosamine:polypeptide N-acetylgalactosaminyltransferase 15 (Galnt15), mRNA.	chr14	100	100	NM_030166	Q9D2N8	NM_030166	Mm.40681	bladder| bone| brain| connective tissue| eye| liver| mammary gland| ovary| oviduct| salivary gland| skin| uterus| fetus| juvenile| adult	NM_030166	GO:0006486	protein glycosylation	inferred from electronic annotation	NM_030166	GO:0005794	Golgi apparatus	inferred from electronic annotation	NM_030166	GO:0004653	polypeptide N-acetylgalactosaminyltransferase activity	inferred from electronic annotation	NA	NA	NA	ENSMUST00000022460	Pfam	IPR000772	Ricin B lectin domain	4.27745
TC1100001622.mm.1	2.88066	2.61993	1.19808	up	0.0368597	0.70406	Gast	NM_010257	gastrin	protein_coding	chr11	+	NM_010257	100334407	100336997	30	11 D|11 63.46 cM	14459	NM_010257	RefSeq	Mus musculus gastrin (Gast), mRNA.	chr11	100	100	NM_010257	P48757	NM_010257	Mm.4767	intestine| pancreas| stomach| adult	NM_010257	GO:0007165	signal transduction	not recorded	NM_010257	GO:0005576	extracellular region	inferred from electronic annotation	NM_010257	GO:0005179	hormone activity	not recorded	NA	NA	NA	ENSMUST00000017309	Pfam	IPR001651	Gastrin/cholecystokinin peptide hormone	2.9044
TC1800000091.mm.1	4.60118	5.32396	-1.65035	down	0.00689411	0.515313	Gata6	NM_010258	GATA binding protein 6	protein_coding	chr18	+	NM_010258	11052510	11085635	80	18 A1|18 5.63 cM	14465	NM_010258	RefSeq	Mus musculus GATA binding protein 6 (Gata6), mRNA.	chr18	100	100	NM_010258	Q61169	NM_010258	Mm.329287	adrenal gland| bladder| brain| embryonic tissue| extraembryonic tissue| eye| heart| intestine| kidney| liver| lung| mammary gland| ovary| oviduct| pancreas| skin| spleen| stomach| testis| thymus| unfertilized ovum| morula| blastocyst| gastrula| organogenesis| fetus| neonate| juvenile| adult	NM_010258	GO:0000122	negative regulation of transcription from RNA polymerase II promoter	not recorded	NM_010258	GO:0005634	nucleus	inferred from direct assay	NM_010258	GO:0000979	RNA polymerase II core promoter sequence-specific DNA binding	inferred from direct assay	NA	NA	NA	ENSMUST00000047762	Pfam	IPR000679	Zinc finger, GATA-type	4.79638
TC0300000792.mm.1	5.87842	6.39688	-1.43242	down	0.0185556	0.620616	Gatad2b	NM_139304	GATA zinc finger domain containing 2B	protein_coding	chr3	+	NM_139304	90293184	90363401	190	3 F1|3	229542	NM_139304	RefSeq	Mus musculus GATA zinc finger domain containing 2B (Gatad2b), mRNA.	chr3	100	100	NM_139304	Q8VHR5	NM_139304	Mm.270999	blood| bone marrow| brain| embryonic tissue| eye| fertilized ovum| heart| intestine| liver| lung| mammary gland| muscle| ovary| pancreas| salivary gland| skin| spleen| stomach| testis| thymus| uterus| vagina|oocyte| zygote| cleavage| morula| gastrula| organogenesis| fetus| neonate| juvenile| adult	NM_139304	GO:0006351	transcription, DNA-templated	inferred from electronic annotation	NM_139304	GO:0000790	nuclear chromatin	not recorded	NM_139304	GO:0000978	RNA polymerase II core promoter proximal region sequence-specific DNA binding	not recorded	NA	NA	NA	ENSMUST00000049382	Pfam	IPR000679	Zinc finger, GATA-type	6.06103
TC1400001930.mm.1	2.92729	3.35726	-1.34721	down	0.0092545	0.538263	Gch1	NM_008102	GTP cyclohydrolase 1	protein_coding	chr14	-	NM_008102	47153895	47189413	98	14 C2-3|14 24.6 cM	14528	NM_008102	RefSeq	Mus musculus GTP cyclohydrolase 1 (Gch1), mRNA.	chr14	100	100	NM_008102	Q05915	NM_008102	Mm.10651	bladder| blood| bone marrow| brain| connective tissue| embryonic tissue| extraembryonic tissue| fertilized ovum| inner ear| intestine| liver| lung| lymph node| mammary gland| ovary| pancreas| pineal gland| skin| spinal cord| sympathetic ganglion| thymus|oocyte| zygote| cleavage| blastocyst| fetus| neonate| juvenile| adult	NM_008102	GO:0006184	GTP catabolic process	not recorded	NM_008102	GO:0005634	nucleus	not recorded	NM_008102	GO:0000166	nucleotide binding	inferred from electronic annotation	NA	NA	NA	ENSMUST00000089959	Pfam	IPR020602	GTP cyclohydrolase I domain	2.99806
TC1000003166.mm.1	2.50423	2.25689	1.18702	up	0.0400487	0.711982	Gdf11	NM_010272	growth differentiation factor 11	protein_coding	chr10	-	NM_010272	128882295	128891718	50	10 D3|10	14561	NM_010272	RefSeq	Mus musculus growth differentiation factor 11 (Gdf11), mRNA.	chr10	100	100	NM_010272	Q9Z1W4	NM_010272	Mm.299218	brain| mammary gland| fetus| adult	NM_010272	GO:0001501	skeletal system development	inferred from genetic interaction	NM_010272	GO:0005576	extracellular region	inferred from electronic annotation	NM_010272	GO:0005125	cytokine activity	inferred from electronic annotation	NA	NA	NA	ENSMUST00000026408	Pfam	IPR001111	Transforming growth factor-beta, N-terminal	2.43925
TC0X00000709.mm.1	6.28585	6.57938	-1.22564	down	0.0474873	0.740855	Gdi1	NM_010273	guanosine diphosphate (GDP) dissociation inhibitor 1	protein_coding	chrX	+	NM_010273	74304998	74311867	269	X B-C1|X 37.97 cM	14567	NM_010273	RefSeq	Mus musculus guanosine diphosphate (GDP) dissociation inhibitor 1 (Gdi1), mRNA.	chrX	100	100	NM_010273	P50396	NM_010273	Mm.205830	bladder| blood| bone| bone marrow| brain| connective tissue| dorsal root ganglion| embryonic tissue| extraembryonic tissue| eye| fertilized ovum| heart| inner ear| intestine| joint| kidney| liver| lung| lymph node| mammary gland| molar| muscle| nasopharynx| pancreas| pineal gland| pituitary gland| prostate| salivary gland| skin| spinal cord| spleen| stomach| sympathetic ganglion| testis| thymus| …	NM_010273	GO:0015031	protein transport	inferred from electronic annotation	NM_010273	GO:0005737	cytoplasm	not recorded	NM_010273	GO:0005093	Rab GDP-dissociation inhibitor activity	not recorded	NA	NA	NA	ENSMUST00000015435	Pfam	IPR018203	GDP dissociation inhibitor	6.40876
TC0400000092.mm.1	3.92925	4.32452	-1.31519	down	0.029767	0.68076	Gem	NM_010276	GTP binding protein (gene overexpressed in skeletal muscle)	protein_coding	chr4	+	NM_010276	11704447	11714993	70	4 A1|4 5.34 cM	14579	NM_010276	RefSeq	Mus musculus GTP binding protein (gene overexpressed in skeletal muscle) (Gem), mRNA.	chr4	100	100	NM_010276	P55041	NM_010276	Mm.247486	bone marrow| embryonic tissue| eye| inner ear| kidney| skin| spleen| stomach| testis| thymus| fetus| neonate| juvenile| adult	NM_010276	GO:0006184	GTP catabolic process	not recorded	NM_010276	GO:0005634	nucleus	inferred from direct assay	NM_010276	GO:0000166	nucleotide binding	inferred from electronic annotation	NA	NA	NA	ENSMUST00000029868	Pfam	IPR001806	Small GTPase superfamily	4.03692
TC0600000850.mm.1	4.98424	5.29458	-1.24	down	0.04451	0.734477	Ggcx	NM_019802	gamma-glutamyl carboxylase	protein_coding	chr6	+	NM_019802	72414308	72431106	211	6|6 C3	56316	NM_019802	RefSeq	Mus musculus gamma-glutamyl carboxylase (Ggcx), mRNA.	chr6	100	100	NM_019802	Q9QYC7	NM_019802	Mm.19937	bladder| bone| bone marrow| brain| connective tissue| dorsal root ganglion| embryonic tissue| eye| heart| intestine| joint| kidney| liver| lung| mammary gland| nasopharynx| ovary| pancreas| skin| spleen| testis| thymus| organogenesis| fetus| neonate| juvenile| adult	NM_019802	GO:0017187	peptidyl-glutamic acid carboxylation	not recorded	NM_019802	GO:0005783	endoplasmic reticulum	inferred from electronic annotation	NM_019802	GO:0008488	gamma-glutamyl carboxylase activity	not recorded	NM_019802	GenMAPP	mRNA_processing_binding_Reactome	ENSMUST00000065906	Pfam	IPR007782	Vitamin K-dependent gamma-carboxylase	5.14473
TC0700000524.mm.1	3.54799	3.20322	1.26995	up	0.0390347	0.711691	Ggn	NM_182694	gametogenetin	protein_coding	chr7	+	NM_182694	29170210	29173933	50	7 B1|7	243897	NM_182694	RefSeq	Mus musculus gametogenetin (Ggn), transcript variant 1, mRNA.	chr7	100	100	NM_182694	Q80WJ1	NM_182694	Mm.389886	embryonic tissue| eye| muscle| testis| organogenesis| fetus| adult	NM_182694	GO:0006461	protein complex assembly	non-traceable author statement	NM_182694	GO:0005634	nucleus	inferred from electronic annotation	NM_182694	GO:0005515	protein binding	inferred from physical interaction	NA	NA	NA	NA	NA	NA	NA	3.4726
TC1100002843.mm.1	2.94372	2.55231	1.31168	up	0.013706	0.588832	Gjc2	NM_080454	gap junction protein, gamma 2	protein_coding	chr11	-	NM_080454	59175564	59183213	60	11 B1.3|11 37.05 cM	118454	NM_080454	RefSeq	Mus musculus gap junction protein, gamma 2 (Gjc2), transcript variant 1, mRNA.	chr11	100	100	NM_080454	Q8BQU6	NM_080454	Mm.40016	brain| embryonic tissue| extraembryonic tissue| eye| spinal cord| blastocyst| fetus| neonate| juvenile| adult	NM_080454	GO:0007154	cell communication	inferred from electronic annotation	NM_080454	GO:0005886	plasma membrane	inferred from electronic annotation	NM_080454	GO:0005243	gap junction channel activity	inferred from direct assay	NM_080454	GenMAPP	Calcium_regulation_in_cardiac_cells	ENSMUST00000108790	Pfam	IPR013092	Connexin, N-terminal	2.82492
TC0500002803.mm.1	1.71758	2.06731	-1.27432	down	0.0363212	0.70069	Gk2	NM_010294	glycerol kinase 2	protein_coding	chr5	-	NM_010294	97455130	97457021	30	5 E3|5 47.71 cM	14626	NM_010294	RefSeq	Mus musculus glycerol kinase 2 (Gk2), mRNA.	chr5	100	100	NM_010294	Q9WU65	NM_010294	Mm.61206	brain| testis| juvenile| adult	NM_010294	GO:0005975	carbohydrate metabolic process	inferred from electronic annotation	NM_010294	GO:0005737	cytoplasm	inferred from electronic annotation	NM_010294	GO:0000166	nucleotide binding	inferred from electronic annotation	NA	NA	NA	ENSMUST00000059657	Pfam	IPR018484	Carbohydrate kinase, FGGY, N-terminal	1.6095
TC0900001208.mm.1	3.45354	3.67436	-1.16539	down	0.0334832	0.692886	Gk5	NM_177352	glycerol kinase 5 (putative)	protein_coding	chr9	+	NM_177352	96119362	96184627	260	9 E3.3|9	235533	NM_177352	RefSeq	Mus musculus glycerol kinase 5 (putative) (Gk5), mRNA.	chr9	100	100	NM_177352	Q8BX05	NM_177352	Mm.213651	bone marrow| brain| embryonic tissue| extraembryonic tissue| fertilized ovum| intestine| kidney| lung| mammary gland| olfactory mucosa| skin| spleen| stomach| testis| thymus| zygote| cleavage| morula| blastocyst| gastrula| organogenesis| fetus| neonate| adult	NM_177352	GO:0005975	carbohydrate metabolic process	inferred from electronic annotation	NM_177352	GO:0005575	cellular_component	no biological data available	NM_177352	GO:0000166	nucleotide binding	inferred from electronic annotation	NA	NA	NA	ENSMUST00000085217	Pfam	IPR018484	Carbohydrate kinase, FGGY, N-terminal	3.45354
TC0900001939.mm.1	3.05962	3.691	-1.54905	down	0.0237099	0.660112	Glb1l2	NM_153803	galactosidase, beta 1-like 2	protein_coding	chr9	-	NM_153803	26763044	26806468	320	9 A4|9	244757	NM_153803	RefSeq	Mus musculus galactosidase, beta 1-like 2 (Glb1l2), mRNA.	chr9	100	100	NM_153803	Q3UPY5	NM_153803	Mm.293696	bladder| bone| brain| embryonic tissue| epididymis| eye| intestine| kidney| lung| mammary gland| muscle| nasopharynx| ovary| oviduct| pancreas| pituitary gland| prostate| skin| spleen| testis| tongue| morula| organogenesis| fetus| neonate| juvenile| adult	NM_153803	GO:0005975	carbohydrate metabolic process	inferred from electronic annotation	NM_153803	GO:0005576	extracellular region	inferred from electronic annotation	NM_153803	GO:0004553	hydrolase activity, hydrolyzing O-glycosyl compounds	inferred from electronic annotation	NA	NA	NA	ENSMUST00000040398	Pfam	IPR001944	Glycoside hydrolase, family 35	3.1843
TC0100001387.mm.1	9.0672	9.76459	-1.62156	down	0.0353642	0.698182	Glul	NM_008131	glutamate-ammonia ligase (glutamine synthetase)	protein_coding	chr1	+	NM_008131	153899926	153909723	116	1 G2|1	14645	NM_008131	RefSeq	Mus musculus glutamate-ammonia ligase (glutamine synthetase) (Glul), mRNA.	chr1	100	100	NM_008131	P15105	NM_008131	Mm.210745	adrenal gland| bone| bone marrow| brain| embryonic tissue| epididymis| extraembryonic tissue| eye| fertilized ovum| heart| intestine| joint| kidney| liver| lung| lymph node| mammary gland| muscle| nasopharynx| ovary| pancreas| pineal gland| pituitary gland| prostate| salivary gland| skin| spinal cord| spleen| stomach| testis| thymus| thyroid| tongue| uterus| vagina| zygote| cleavage| morula| blas…	NM_008131	GO:0006536	glutamate metabolic process	not recorded	NM_008131	GO:0005634	nucleus	not recorded	NM_008131	GO:0000166	nucleotide binding	inferred from electronic annotation	NA	NA	NA	ENSMUST00000086199	Pfam	IPR008146	Glutamine synthetase, catalytic domain	9.07939
TC0500002365.mm.1	2.91165	2.6781	1.17572	up	0.0415131	0.719023	Gm10048	ENSMUST00000080695	predicted gene 10048	protein_coding	chr5	-	ENSMUST00000080695	48927861	48928234	30	NA	NA	ENSMUST00000080695	ENSEMBL	[retired] cdna:pseudogene chromosome:GRCm38:5:48927861:48928234:-1 gene:ENSMUSG00000058754 gene_biotype:processed_pseudogene transcript_biotype:pseudogene	chr5	100	100	NA	NA	NA	NA	NA	NA	NA	NA	NA	NA	NA	NA	NA	NA	NA	NA	NA	NA	NA	NA	NA	NA	NA	NA	3.01178
TC1300001542.mm.1	3.91055	3.56539	1.27029	up	0.0224332	0.660112	Gm10065	ENSMUST00000076238	predicted gene 10065	protein_coding	chr13	-	ENSMUST00000076238	21479097	21479441	30	NA	NA	ENSMUST00000076238	ENSEMBL	ensembl:known chromosome:GRCm38:13:21479097:21479441:-1 gene:ENSMUSG00000059459 gene_biotype:protein_coding transcript_biotype:protein_coding	chr13	100	100	ENSMUST00000076238	F6TJM2	NA	NA	NA	ENSMUST00000076238	GO:0008150	biological_process	no biological data available	ENSMUST00000076238	GO:0005575	cellular_component	no biological data available	ENSMUST00000076238	GO:0003674	molecular_function	no biological data available	NA	NA	NA	NA	NA	NA	NA	3.7414
TC0700004030.mm.1	1.34081	1.55933	-1.16354	down	0.0278645	0.672278	Gm10081	NM_001162940	predicted gene 10081	protein_coding	chr7	-	NM_001162940	107105912	107106859	30	7 E3|7	384732	NM_001162940	RefSeq	Mus musculus predicted gene 10081 (Gm10081), mRNA.	chr7	100	100	NM_001162940	A4VCI3	NM_001162940	Mm.457863	NA	NM_001162940	GO:0007165	signal transduction	inferred from electronic annotation	NM_001162940	GO:0005886	plasma membrane	inferred from electronic annotation	NM_001162940	GO:0004871	signal transducer activity	inferred from electronic annotation	NA	NA	NA	ENSMUST00000081044	Pfam	IPR000276	G protein-coupled receptor, rhodopsin-like	1.35694
TC1300000795.mm.1	5.89102	5.15772	1.66244	up	0.00154992	0.343108	Gm10139	ENSMUST00000081471	predicted gene 10139	protein_coding	chr13	+	ENSMUST00000081471	65512678	65512848	30	NA	NA	ENSMUST00000081471	ENSEMBL	ensembl:known chromosome:GRCm38:13:65512678:65512848:1 gene:ENSMUSG00000063905 gene_biotype:protein_coding transcript_biotype:protein_coding	chr13	100	100	ENSMUST00000081471	O88245	NA	NA	NA	ENSMUST00000081471	GO:0008150	biological_process	no biological data available	ENSMUST00000081471	GO:0005575	cellular_component	no biological data available	ENSMUST00000081471	GO:0003674	molecular_function	no biological data available	NA	NA	NA	ENSMUST00000081471	Pfam	IPR007087	Zinc finger, C2H2	6.03444
TC0700003620.mm.1	9.3117	8.9305	1.30243	up	0.00115195	0.340726	Gm10160	ENSMUST00000085094	predicted gene 10160	protein_coding	chr7	-	ENSMUST00000085094	81855533	81855794	30	NA	NA	ENSMUST00000085094	ENSEMBL	ensembl:known chromosome:GRCm38:7:81855533:81855794:-1 gene:ENSMUSG00000066378 gene_biotype:protein_coding transcript_biotype:protein_coding	chr7	100	100	ENSMUST00000085094	F6Y577	NA	NA	NA	ENSMUST00000085094	GO:0008150	biological_process	no biological data available	ENSMUST00000085094	GO:0005575	cellular_component	no biological data available	ENSMUST00000085094	GO:0003674	molecular_function	no biological data available	NA	NA	NA	NA	NA	NA	NA	9.35909
TC1700002585.mm.1	2.59446	2.22122	1.29526	up	0.0215951	0.651867	Gm10190	NR_028385	predicted gene 10190	protein_coding	chr17	-	NR_028385	80371857	80373542	30	17|17	791338	NR_028385	RefSeq	Mus musculus predicted gene 10190 (Gm10190), long non-coding RNA.	chr17	100	100	NR_028385	Q8BSD7	NR_028385	Mm.204722	embryonic tissue| heart| pancreas| skin| fetus| adult	NA	NA	NA	NA	NA	NA	NA	NA	NA	NA	NA	NA	NA	NA	NA	NA	NA	NA	NA	2.39108
TC1800001277.mm.1	1.11951	1.38277	-1.20019	down	0.0305593	0.686646	Gm10267	NM_001165950	predicted gene 10267	protein_coding	chr18	-	NM_001165950	44156395	44159885	50	18 B3|18	100042855	NM_001165950	RefSeq	[retired] Mus musculus predicted gene 10267 (Gm10267), mRNA.	chr18	100	100	NM_001281470	M0QWD8	NM_001281470	Mm.479515	NA	NM_001281470	GO:0008150	biological_process	no biological data available	NM_001281470	GO:0005575	cellular_component	no biological data available	NM_001281470	GO:0003674	molecular_function	no biological data available	NA	NA	NA	ENSMUST00000091916	Pfam	IPR002350	Kazal domain	0.977719
TC1400002783.mm.1	4.22243	3.92097	1.2324	up	0.0376876	0.707694	Gm10340	XM_003688910	predicted gene 10340	protein_coding	chr14	+	XM_003688910	3332626	3354799	120	14 A1|14	100040697	XM_003688910	RefSeq	[retired] PREDICTED: Mus musculus predicted gene 10340, transcript variant 1 (Gm10340), mRNA.	chr14	100	100	ENSMUST00000177786	E9PVJ0	ENSMUST00000177786	Mm.484953	NA	ENSMUST00000177786	GO:0008150	biological_process	no biological data available	ENSMUST00000177786	GO:0005575	cellular_component	no biological data available	ENSMUST00000177786	GO:0003674	molecular_function	no biological data available	NA	NA	NA	ENSMUST00000177786	Pfam	IPR006907	Domain of unknown function DUF622	4.2252
TC1400002853.mm.1	3.31251	2.966	1.27148	up	0.0272955	0.671253	Gm10340	ENSMUST00000164366	predicted gene 10340	protein_coding	chr14	-	ENSMUST00000164366	7466362	7483762	70	14 A1|14	100040697	ENSMUST00000164366	ENSEMBL	havana:putative chromosome:GRCm38:14:7466362:7483762:-1 gene:ENSMUSG00000091617 gene_biotype:protein_coding transcript_biotype:protein_coding	chr14	100	100	ENSMUST00000164366	A6NAT4	ENSMUST00000164366	Mm.484953	NA	ENSMUST00000164366	GO:0008150	biological_process	no biological data available	ENSMUST00000164366	GO:0005575	cellular_component	no biological data available	ENSMUST00000164366	GO:0003674	molecular_function	no biological data available	NA	NA	NA	ENSMUST00000164366	Pfam	IPR006907	Domain of unknown function DUF622	3.19425
TC1500001697.mm.1	3.75463	3.32818	1.34392	up	0.0141221	0.593234	Gm10362	XM_001475503	predicted gene 10362	protein_coding	chr15	-	XM_001475503	73428317	73471359	30	15 D3|15	100040929	XM_001475503	RefSeq	[retired] PREDICTED: Mus musculus predicted gene 10362 (Gm10362), mRNA.	chr15	100	100	NA	NA	NA	NA	NA	NA	NA	NA	NA	NA	NA	NA	NA	NA	NA	NA	NA	NA	NA	NA	NA	NA	NA	NA	3.77767
TC1400001862.mm.1	1.60739	2.08082	-1.38841	down	0.0181234	0.617853	Gm10375	NM_001098269	predicted gene 10375	protein_coding	chr14	-	NM_001098269	43602627	43608065	50	14 C1|14	100042342	NM_001098269	RefSeq	Mus musculus predicted gene 10375 (Gm10375), mRNA.	chr14	100	100	NM_001098269	L7N286	NM_001098269	Mm.429750	testis| adult	NM_001098269	GO:0008150	biological_process	no biological data available	NM_001098269	GO:0005575	cellular_component	no biological data available	NM_001098269	GO:0003674	molecular_function	no biological data available	NA	NA	NA	ENSMUST00000100692	Pfam	IPR006907	Domain of unknown function DUF622	1.46911
TC1400002861.mm.1	1.6408	2.08353	-1.35917	down	0.0399908	0.711855	Gm10377	NM_001244671	predicted gene 10377	protein_coding	chr14	-	NM_001244671	42792568	42797987	50	14 B|14	100042055	NM_001244671	RefSeq	Mus musculus predicted gene 10377 (Gm10377), mRNA.	chr14	100	100	NM_001244671	D3YXI8	NM_001244671	Mm.429109	testis| adult	BC089536	GO:0008150	biological_process	no biological data available	BC089536	GO:0005575	cellular_component	no biological data available	BC089536	GO:0003674	molecular_function	no biological data available	NA	NA	NA	ENSMUST00000100695	Pfam	IPR006907	Domain of unknown function DUF622	1.47637
TC1400002862.mm.1	1.53187	1.88256	-1.27517	down	0.0251584	0.660112	Gm10377	NM_001244671	predicted gene 10377	protein_coding	chr14	-	NM_001244671	43010188	43015628	60	14 B|14	100042055	NM_001244671	RefSeq	Mus musculus predicted gene 10377 (Gm10377), mRNA.	chr14	100	100	NM_001244671	D3YXI8	NM_001244671	Mm.429109	testis| adult	NA	NA	NA	NA	NA	NA	NA	NA	NA	NA	NA	NA	NA	NA	NA	ENSMUST00000100694	Pfam	IPR006907	Domain of unknown function DUF622	1.46511
TC1400002786.mm.1	3.28384	3.01103	1.20816	up	0.0438732	0.732477	Gm10409	ENSMUST00000112801	predicted pseudogene 8348	protein_coding	chr14	+	ENSMUST00000112801	3652030	3673272	90	14 A1|14	100041530	ENSMUST00000112801	ENSEMBL	ensembl:known chromosome:GRCm38:14:3667518:3669854:1 gene:ENSMUSG00000079402 gene_biotype:protein_coding transcript_biotype:protein_coding	chr14	100	100	ENSMUST00000112801	E9Q3J7	ENSMUST00000112801	Mm.444311	brain| embryonic tissue| extraembryonic tissue| organogenesis| adult	NA	NA	NA	NA	NA	NA	NA	NA	NA	NA	NA	NA	NA	NA	NA	ENSMUST00000112801	Pfam	IPR006907	Domain of unknown function DUF622	3.33018
TC0X00001785.mm.1	10.4427	10.2131	1.17257	up	0.0210686	0.649347	Gm10491	ENSMUST00000085330	predicted gene 10491	protein_coding	chrX	-	ENSMUST00000085330	7907693	7907835	30	NA	NA	ENSMUST00000085330	ENSEMBL	ensembl:known chromosome:GRCm38:X:7907693:7907835:-1 gene:ENSMUSG00000073291 gene_biotype:protein_coding transcript_biotype:protein_coding	chrX	100	100	ENSMUST00000085330	D3YU47	NA	NA	NA	ENSMUST00000085330	GO:0008150	biological_process	no biological data available	ENSMUST00000085330	GO:0005575	cellular_component	no biological data available	ENSMUST00000085330	GO:0003674	molecular_function	no biological data available	NA	NA	NA	NA	NA	NA	NA	10.4184
TC1800000452.mm.1	1.03215	1.34702	-1.2439	down	0.0327798	0.691056	Gm10542	ENSMUST00000097586	predicted gene 10542	protein_coding	chr18	+	ENSMUST00000097586	44201264	44206018	34	NA	NA	ENSMUST00000097586	ENSEMBL	ensembl:known chromosome:GRCm38:18:44201264:44206018:1 gene:ENSMUSG00000073572 gene_biotype:protein_coding transcript_biotype:protein_coding	chr18	100	100	ENSMUST00000097586	F6XDR3	NA	NA	NA	ENSMUST00000097586	GO:0008150	biological_process	no biological data available	ENSMUST00000097586	GO:0005575	cellular_component	no biological data available	ENSMUST00000097586	GO:0005515	protein binding	inferred from electronic annotation	NA	NA	NA	ENSMUST00000097586	Pfam	IPR002350	Kazal domain	0.952946
TC0900000008.mm.1	9.83862	8.90864	1.90525	up	9.07368e-05	0.19258	Gm10715	ENSMUST00000155807	predicted gene 10715	protein_coding	chr9	+	ENSMUST00000155807	3036877	3038316	60	NA	NA	ENSMUST00000155807	ENSEMBL	ensembl:known chromosome:GRCm38:9:3036877:3037848:1 gene:ENSMUSG00000096201 gene_biotype:protein_coding transcript_biotype:protein_coding	chr9	100	100	ENSMUST00000155807	J3QMT9	NA	NA	NA	ENSMUST00000155807	GO:0008150	biological_process	no biological data available	ENSMUST00000155807	GO:0005575	cellular_component	no biological data available	ENSMUST00000155807	GO:0003674	molecular_function	no biological data available	NA	NA	NA	NA	NA	NA	NA	9.76514
TC0900000006.mm.1	9.58962	8.76744	1.76808	up	0.000274026	0.252482	Gm10717	ENSMUST00000075573	predicted gene 10717	protein_coding	chr9	+	ENSMUST00000075573	3025417	3033289	289	NA	NA	ENSMUST00000075573	ENSEMBL	ensembl:known chromosome:GRCm38:9:3025417:3026387:1 gene:ENSMUSG00000095891 gene_biotype:protein_coding transcript_biotype:protein_coding	chr9	100	100	ENSMUST00000075573	D3Z1I8	NA	NA	NA	ENSMUST00000075573	GO:0008150	biological_process	no biological data available	ENSMUST00000075573	GO:0005575	cellular_component	no biological data available	ENSMUST00000075573	GO:0003674	molecular_function	no biological data available	NA	NA	NA	NA	NA	NA	NA	9.4977
TC0900000001.mm.1	10.6557	10.0518	1.51978	up	0.000456639	0.284133	Gm10718	ENSMUST00000099046	predicted gene 10718	protein_coding	chr9	+	ENSMUST00000099046	3000193	3025218	90	NA	NA	ENSMUST00000099046	ENSEMBL	ensembl:known chromosome:GRCm38:9:3023547:3025218:1 gene:ENSMUSG00000095186 gene_biotype:protein_coding transcript_biotype:protein_coding	chr9	100	100	ENSMUST00000099046	D3Z1I7	NA	NA	NA	ENSMUST00000099046	GO:0008150	biological_process	no biological data available	ENSMUST00000099046	GO:0005575	cellular_component	no biological data available	ENSMUST00000099046	GO:0003674	molecular_function	no biological data available	NA	NA	NA	NA	NA	NA	NA	10.6204
TC0900000005.mm.1	9.77224	8.97881	1.7332	up	0.000198967	0.242027	Gm10719	ENSMUST00000099047	predicted gene 10719	protein_coding	chr9	+	ENSMUST00000099047	3017408	3021593	100	NA	NA	ENSMUST00000099047	ENSEMBL	ensembl:known chromosome:GRCm38:9:3020155:3021593:1 gene:ENSMUSG00000095547 gene_biotype:protein_coding transcript_biotype:protein_coding	chr9	100	100	ENSMUST00000099047	E9Q7T3	NA	NA	NA	ENSMUST00000099047	GO:0008150	biological_process	no biological data available	ENSMUST00000099047	GO:0005575	cellular_component	no biological data available	ENSMUST00000099047	GO:0003674	molecular_function	no biological data available	NA	NA	NA	NA	NA	NA	NA	9.69054
TC0900000004.mm.1	9.94559	9.10953	1.78516	up	0.000407952	0.268538	Gm10720	ENSMUST00000099050	predicted gene 10720	protein_coding	chr9	+	ENSMUST00000099050	3015654	3017210	40	NA	NA	ENSMUST00000099050	ENSEMBL	ensembl:known chromosome:GRCm38:9:3015654:3017210:1 gene:ENSMUSG00000074564 gene_biotype:protein_coding transcript_biotype:protein_coding	chr9	100	100	ENSMUST00000099050	D3Z1I5	NA	NA	NA	ENSMUST00000099050	GO:0008150	biological_process	no biological data available	ENSMUST00000099050	GO:0005575	cellular_component	no biological data available	ENSMUST00000099050	GO:0003674	molecular_function	no biological data available	NA	NA	NA	NA	NA	NA	NA	9.8322
TC0900000003.mm.1	11.1359	10.6064	1.44346	up	0.00154857	0.343108	Gm10721	ENSMUST00000143083	predicted gene 10721	protein_coding	chr9	+	ENSMUST00000143083	3013140	3014344	30	NA	NA	ENSMUST00000143083	ENSEMBL	ensembl:known chromosome:GRCm38:9:3013140:3014344:1 gene:ENSMUSG00000096519 gene_biotype:protein_coding transcript_biotype:protein_coding	chr9	100	100	ENSMUST00000143083	J3QPJ9	NA	NA	NA	ENSMUST00000143083	GO:0008150	biological_process	no biological data available	ENSMUST00000143083	GO:0005575	cellular_component	no biological data available	ENSMUST00000143083	GO:0003674	molecular_function	no biological data available	NA	NA	NA	NA	NA	NA	NA	11.1075
TC1300002344.mm.1	3.56584	3.24754	1.24687	up	0.0407576	0.714791	Gm10760	ENSMUST00000099365	predicted gene 10760	protein_coding	chr13	-	ENSMUST00000099365	76384318	76385028	30	NA	NA	ENSMUST00000099365	ENSEMBL	[retired] cdna:known chromosome:GRCm38:13:76384318:76385028:-1 gene:ENSMUSG00000074798 gene_biotype:protein_coding transcript_biotype:protein_coding	chr13	100	100	NA	NA	NA	NA	NA	NA	NA	NA	NA	NA	NA	NA	NA	NA	NA	NA	NA	NA	NA	NA	NA	NA	NA	NA	3.67709
TC0200004829.mm.1	5.34159	4.89868	1.35935	up	0.0279586	0.672278	Gm10770	ENSMUST00000099418	predicted gene 10770	protein_coding	chr2	-	ENSMUST00000099418	150178882	150179679	30	NA	NA	ENSMUST00000099418	ENSEMBL	ensembl:known chromosome:GRCm38:2:150178882:150179679:-1 gene:ENSMUSG00000074837 gene_biotype:protein_coding transcript_biotype:protein_coding	chr2	100	100	ENSMUST00000099418	F7D043	NA	NA	NA	NA	NA	NA	NA	NA	NA	NA	NA	ENSMUST00000099418	GO:0003676	nucleic acid binding	inferred from electronic annotation	NA	NA	NA	ENSMUST00000099418	Pfam	IPR007087	Zinc finger, C2H2	5.49293
TC1300002226.mm.1	2.49168	2.11178	1.30125	up	0.00185327	0.367346	Gm10772	ENSMUST00000167981	predicted gene 10772	protein_coding	chr13	-	ENSMUST00000167981	66227319	66227573	30	NA	NA	ENSMUST00000167981	ENSEMBL	ensembl:known chromosome:GRCm38:13:66227319:66227573:-1 gene:ENSMUSG00000091347 gene_biotype:protein_coding transcript_biotype:protein_coding	chr13	100	100	ENSMUST00000167981	F7AIG4	NA	NA	NA	ENSMUST00000167981	GO:0008150	biological_process	no biological data available	ENSMUST00000167981	GO:0005575	cellular_component	no biological data available	ENSMUST00000167981	GO:0003674	molecular_function	no biological data available	NA	NA	NA	ENSMUST00000167981	Pfam	IPR007087	Zinc finger, C2H2	2.46294
TC0200004196.mm.1	11.0895	10.6312	1.37397	up	0.00175102	0.363178	Gm10800	ENSMUST00000099683	predicted gene 10800	protein_coding	chr2	-	ENSMUST00000099683	98666547	98667301	30	NA	NA	ENSMUST00000099683	ENSEMBL	ensembl:known chromosome:GRCm38:2:98666547:98667301:-1 gene:ENSMUSG00000075014 gene_biotype:protein_coding transcript_biotype:protein_coding	chr2	100	100	ENSMUST00000099683	D3Z496	NA	NA	NA	ENSMUST00000099683	GO:0008150	biological_process	no biological data available	ENSMUST00000099683	GO:0005575	cellular_component	no biological data available	ENSMUST00000099683	GO:0003674	molecular_function	no biological data available	NA	NA	NA	NA	NA	NA	NA	11.0819
TC0200001502.mm.1	9.96839	9.06196	1.8744	up	5.98584e-05	0.19258	Gm10801	ENSMUST00000099684	predicted gene 10801	protein_coding	chr2	+	ENSMUST00000099684	98662237	98666513	50	NA	NA	ENSMUST00000099684	ENSEMBL	ensembl:known chromosome:GRCm38:2:98662237:98664083:1 gene:ENSMUSG00000075015 gene_biotype:protein_coding transcript_biotype:protein_coding	chr2	100	100	ENSMUST00000099684	F7C7Q0	NA	NA	NA	ENSMUST00000099684	GO:0008150	biological_process	no biological data available	ENSMUST00000099684	GO:0005575	cellular_component	no biological data available	ENSMUST00000099684	GO:0003674	molecular_function	no biological data available	NA	NA	NA	NA	NA	NA	NA	9.86418
TC4_JH584294_random00000005.mm.1	2.08602	2.51292	-1.34434	down	0.0492837	0.747318	Gm10931	ENSMUST00000179627	predicted gene 10931	protein_coding	chr4_JH584294_random	+	ENSMUST00000179627	137009	137560	30	NA	NA	ENSMUST00000179627	ENSEMBL	ensembl:known scaffold:GRCm38:JH584294.1:137009:137560:1 gene:ENSMUSG00000094350 gene_biotype:protein_coding transcript_biotype:protein_coding	chr4_JH584294_random	100	100	ENSMUST00000179627	Q8C8H0	ENSMUST00000179627	Mm.455078	brain| embryonic tissue	ENSMUST00000179627	GO:0008150	biological_process	no biological data available	ENSMUST00000179627	GO:0005575	cellular_component	no biological data available	ENSMUST00000179627	GO:0003674	molecular_function	no biological data available	NA	NA	NA	NA	NA	NA	NA	2.03746
TC0300001121.mm.1	2.81236	2.30113	1.42526	up	0.00676073	0.515313	Gm10961	ENSMUST00000106703	predicted gene 10961	protein_coding	chr3	+	ENSMUST00000106703	107631322	107633090	25	NA	NA	ENSMUST00000106703	ENSEMBL	ensembl:known chromosome:GRCm38:3:107631322:107633090:1 gene:ENSMUSG00000078604 gene_biotype:protein_coding transcript_biotype:protein_coding	chr3	100	100	ENSMUST00000106703	F6Z5I4	NA	NA	NA	ENSMUST00000106703	GO:0008150	biological_process	no biological data available	ENSMUST00000106703	GO:0005575	cellular_component	no biological data available	ENSMUST00000106703	GO:0003674	molecular_function	no biological data available	NA	NA	NA	NA	NA	NA	NA	2.80671
TC0300001058.mm.1	1.81481	1.43613	1.30015	up	0.0389026	0.711691	Gm10964	ENSMUST00000106852	predicted gene 10964	protein_coding	chr3	+	ENSMUST00000106852	103739366	103746376	30	NA	NA	ENSMUST00000106852	ENSEMBL	ensembl:known chromosome:GRCm38:3:103739366:103746376:1 gene:ENSMUSG00000078620 gene_biotype:protein_coding transcript_biotype:protein_coding	chr3	100	100	ENSMUST00000106852	F6YL37	NA	NA	NA	ENSMUST00000106852	GO:0008150	biological_process	no biological data available	ENSMUST00000106852	GO:0005575	cellular_component	no biological data available	ENSMUST00000106852	GO:0003674	molecular_function	no biological data available	NA	NA	NA	NA	NA	NA	NA	1.67667
TC1200001926.mm.1	5.85015	5.39482	1.3711	up	0.00162897	0.351112	Gm11042	ENSMUST00000110441	predicted gene 11042	protein_coding	chr12	-	ENSMUST00000110441	74315110	74316394	25	NA	NA	ENSMUST00000110441	ENSEMBL	ensembl:known chromosome:GRCm38:12:74315110:74316394:-1 gene:ENSMUSG00000079061 gene_biotype:protein_coding transcript_biotype:protein_coding	chr12	100	100	ENSMUST00000110441	F6VZP0	NA	NA	NA	ENSMUST00000110441	GO:0008150	biological_process	no biological data available	ENSMUST00000110441	GO:0005575	cellular_component	no biological data available	ENSMUST00000110441	GO:0003674	molecular_function	no biological data available	NA	NA	NA	NA	NA	NA	NA	5.88172
TC0900000002.mm.1	9.54192	8.72344	1.76355	up	0.000338766	0.261878	Gm11168	ENSMUST00000177722	predicted gene 11168	protein_coding	chr9	+	ENSMUST00000177722	3003346	3006948	130	NA	NA	ENSMUST00000177722	ENSEMBL	ensembl:known chromosome:GRCm38:9:3003346:3005194:1 gene:ENSMUSG00000096385 gene_biotype:protein_coding transcript_biotype:protein_coding	chr9	100	100	ENSMUST00000177722	J3QN50	NA	NA	NA	ENSMUST00000177722	GO:0008150	biological_process	no biological data available	ENSMUST00000177722	GO:0005575	cellular_component	no biological data available	ENSMUST00000177722	GO:0003674	molecular_function	no biological data available	NA	NA	NA	NA	NA	NA	NA	9.44116
TC0800002401.mm.1	3.12096	2.67878	1.35866	up	0.0397457	0.711761	Gm11175	ENSMUST00000116172	predicted gene 11175	protein_coding	chr8	-	ENSMUST00000116172	70699538	70700080	30	NA	NA	ENSMUST00000116172	ENSEMBL	ensembl:known chromosome:GRCm38:8:70699538:70700080:-1 gene:ENSMUSG00000080058 gene_biotype:protein_coding transcript_biotype:protein_coding	chr8	100	100	ENSMUST00000116172	Q3UXY7	NA	NA	NA	ENSMUST00000116172	GO:0008150	biological_process	no biological data available	ENSMUST00000116172	GO:0005575	cellular_component	no biological data available	ENSMUST00000116172	GO:0003674	molecular_function	no biological data available	NA	NA	NA	NA	NA	NA	NA	3.19153
TC1100003432.mm.1	1.43868	1.69535	-1.19471	down	0.0490593	0.74677	Gm11444	ENSMUST00000146433	predicted gene 11444	protein_coding	chr11	-	ENSMUST00000146433	85846790	85850333	30	NA	NA	ENSMUST00000146433	ENSEMBL	havana:known chromosome:GRCm38:11:85846790:85850333:-1 gene:ENSMUSG00000069785 gene_biotype:protein_coding transcript_biotype:protein_coding	chr11	100	100	ENSMUST00000146433	F6QMA6	ENSMUST00000146433	Mm.463886	testis	ENSMUST00000146433	GO:0008150	biological_process	no biological data available	ENSMUST00000146433	GO:0005575	cellular_component	no biological data available	ENSMUST00000146433	GO:0003674	molecular_function	no biological data available	NA	NA	NA	NA	NA	NA	NA	1.39821
TC0400001044.mm.1	1.38184	1.61096	-1.17212	down	0.0305771	0.686646	Gm12794	NM_001085516	predicted gene 12794	protein_coding	chr4	+	NM_001085516	101940407	101943183	30	4 C6|4	332923	NM_001085516	RefSeq	Mus musculus predicted gene 12794 (Gm12794), mRNA.	chr4	100	100	NM_001085516	B1AUV4	NM_001085516	Mm.473672	embryonic tissue| cleavage	NM_001085516	GO:0008150	biological_process	no biological data available	NM_001085516	GO:0005575	cellular_component	no biological data available	NM_001085516	GO:0003674	molecular_function	no biological data available	NA	NA	NA	NA	NA	NA	NA	1.34654
TC0400003926.mm.1	1.20766	1.49231	-1.21812	down	0.0269102	0.668793	Gm13089	XR_032378	predicted gene 13089	protein_coding	chr4	-	XR_032378	143696487	143703288	50	4 E1|4	277667	XR_032378	RefSeq	[retired] PREDICTED: Mus musculus predicted gene 13089 (Gm13089), misc_RNA.	chr4	100	100	ENSMUST00000073532	A2AGW7	ENSMUST00000073532	Mm.303194	ovary|oocyte| unfertilized ovum	ENSMUST00000073532	GO:0008150	biological_process	no biological data available	ENSMUST00000073532	GO:0005575	cellular_component	no biological data available	ENSMUST00000073532	GO:0003674	molecular_function	no biological data available	NA	NA	NA	NA	NA	NA	NA	1.15831
TC0400004204.mm.1	5.03916	4.57894	1.37575	up	0.031218	0.687046	Gm13152	NM_001039209	predicted gene 13152	protein_coding	chr4	+	NM_001039209	147132038	147516062	342	4 E1|4	195531	NM_001039209	RefSeq	Mus musculus predicted gene 13152 (Gm13152), mRNA.	chr4	100	100	NM_001039209	Q6PDN1	NM_001039209	Mm.486791	embryonic tissue| intestine| kidney| ovary| testis|oocyte| unfertilized ovum| morula| blastocyst| organogenesis| adult	NM_001039209	GO:0006355	regulation of transcription, DNA-templated	inferred from electronic annotation	NM_001039209	GO:0005575	cellular_component	no biological data available	NM_001039209	GO:0046872	metal ion binding	inferred from electronic annotation	NA	NA	NA	ENSMUST00000063704	Pfam	IPR001909	Krueppel-associated box	5.20836
TC0400000889.mm.1	2.84385	2.40673	1.3539	up	0.0200491	0.637267	Gm13271	NM_001085528	predicted gene 13271	protein_coding	chr4	+	NM_001085528	88754868	88755416	30	4 C4|4	435791	NM_001085528	RefSeq	Mus musculus predicted gene 13271 (Gm13271), mRNA.	chr4	100	100	NM_001085528	Q3UMN9	NM_001085528	Mm.473673	NA	NM_001085528	GO:0002250	adaptive immune response	not recorded	NM_001085528	GO:0005576	extracellular region	inferred from electronic annotation	NM_001085528	GO:0005125	cytokine activity	not recorded	NA	NA	NA	ENSMUST00000094992	Pfam	IPR000471	Interferon alpha/beta/delta	2.69379
TC0400002501.mm.1	2.55469	2.77771	-1.16718	down	0.021066	0.649347	Gm13298	NM_001085530	predicted gene 13298	protein_coding	chr4	-	NM_001085530	42522439	42528237	60	4 A5|4	545611	NM_001085530	RefSeq	Mus musculus predicted gene 13298 (Gm13298), mRNA.	chr4	100	100	NM_001085530	A2APU8	NM_001085530	Mm.425173	bone marrow| brain| mammary gland| pancreas| testis| fetus| juvenile| adult	NA	NA	NA	NA	NM_001085530	GO:0016020	membrane	inferred from electronic annotation	NA	NA	NA	NA	NA	NA	NA	NA	NA	NA	NA	2.53759
TC0200002213.mm.1	1.1801	1.44833	-1.20433	down	0.00666735	0.513472	Gm14139	NM_001145863	predicted gene 14139	protein_coding	chr2	+	NM_001145863	150181755	150193279	50	2 G3|2	100271882	NM_001145863	RefSeq	Mus musculus predicted gene 14139 (Gm14139), mRNA.	chr2	100	100	ENSMUST00000109926	A2ANU6	NA	NA	NA	ENSMUST00000109926	GO:0008150	biological_process	no biological data available	ENSMUST00000109926	GO:0005575	cellular_component	no biological data available	NM_001145863	GO:0046872	metal ion binding	inferred from electronic annotation	NA	NA	NA	ENSMUST00000109926	Pfam	IPR007087	Zinc finger, C2H2	1.1801
TC0200005331.mm.1	7.90522	7.54095	1.28724	up	0.0409737	0.716105	Gm14399	XR_140551	predicted gene 14399	protein_coding	chr2	-	XR_140551	175129099	175142012	169	2 H4|2	100043761	XR_140551	RefSeq	[retired] PREDICTED: Mus musculus predicted gene 14399 (Gm14399), misc_RNA.	chr2	100	100	ENSMUST00000099029	F6QHQ5	uc008ofk.1	Mm.491638	brain| embryonic tissue| eye| lung| morula| organogenesis| fetus	ENSMUST00000099029	GO:0006355	regulation of transcription, DNA-templated	inferred from electronic annotation	ENSMUST00000099029	GO:0005622	intracellular	inferred from electronic annotation	ENSMUST00000099029	GO:0003676	nucleic acid binding	inferred from electronic annotation	NA	NA	NA	ENSMUST00000099029	Pfam	IPR001909	Krueppel-associated box	7.98051
TC0X00002077.mm.1	1.18637	1.62871	-1.3588	down	0.0461859	0.737508	Gm14544	ENSMUST00000117962	predicted gene 14544	protein_coding	chrX	-	ENSMUST00000117962	37940816	37945602	30	NA	NA	ENSMUST00000117962	ENSEMBL	havana:known chromosome:GRCm38:X:37940816:37945602:-1 gene:ENSMUSG00000081133 gene_biotype:pseudogene transcript_biotype:unprocessed_pseudogene	chrX	100	100	NA	NA	NA	NA	NA	NA	NA	NA	NA	NA	NA	NA	NA	NA	NA	NA	NA	NA	NA	NA	NA	NA	NA	NA	1.16846
TC0800000243.mm.1	2.41537	2.24189	1.12778	up	0.0432674	0.729005	Gm15308	NM_001177521	predicted gene 15308	protein_coding	chr8	+	NM_001177521	21529030	21530012	40	8 A2|8	100041890	NM_001177521	RefSeq	Mus musculus predicted gene 15308 (Gm15308), mRNA.	chr8	100	100	NM_001177521	Q45VN2	NM_001177521	Mm.423382	intestine| adult	NM_001177521	GO:0006952	defense response	inferred from electronic annotation	NM_001177521	GO:0005576	extracellular region	inferred from electronic annotation	NA	NA	NA	NA	NA	NA	NA	ENSMUST00000084041	Pfam	IPR002366	Defensin propeptide	2.37085
TC0800001822.mm.1	2.06318	2.63844	-1.48995	down	0.00690989	0.515313	Gm15319	NM_001177408	predicted gene 15319	protein_coding	chr8	-	NM_001177408	20337664	20363210	120	8 A1.3|8	100040599	NM_001177408	RefSeq	Mus musculus predicted gene 15319 (Gm15319), mRNA.	chr8	100	100	NM_001177408	B9EK96	NM_001177408	Mm.491087	prostate| adult	NM_001177408	GO:0008150	biological_process	no biological data available	NM_001177408	GO:0005575	cellular_component	no biological data available	NM_001177408	GO:0003674	molecular_function	no biological data available	NA	NA	NA	ENSMUST00000084046	Pfam	IPR002110	Ankyrin repeat	1.92681
TC1700001904.mm.1	3.50886	3.16084	1.27282	up	0.0432809	0.729005	Gm15821	XR_141309	predicted gene 15821	protein_coding	chr17	-	XR_141309	34211312	34214459	40	17|17 17.98 cM	100502931	XR_141309	RefSeq	[retired] PREDICTED: Mus musculus predicted gene 15821 (Gm15821), misc_RNA.	chr17	100	100	ENSMUST00000121995	A6X8J8	ENSMUST00000121995	Mm.413825	mammary gland| pancreas| neonate| adult	ENSMUST00000121995	GO:0008150	biological_process	no biological data available	ENSMUST00000121995	GO:0005575	cellular_component	no biological data available	ENSMUST00000121995	GO:0003674	molecular_function	no biological data available	NA	NA	NA	NA	NA	NA	NA	3.49199
TC1700001414.mm.1	1.6025	1.32807	1.20952	up	0.025394	0.660112	Gm17087	ENSMUST00000184183	predicted gene 17087	protein_coding	chr17	-	ENSMUST00000184183	8565852	8566950	30	NA	NA	ENSMUST00000184183	ENSEMBL	havana:putative chromosome:GRCm38:17:8566399:8566869:-1 gene:ENSMUSG00000099104 gene_biotype:protein_coding transcript_biotype:protein_coding	chr17	100	100	ENSMUST00000184183	V9GXQ2	NA	NA	NA	NA	NA	NA	NA	NA	NA	NA	NA	NA	NA	NA	NA	NA	NA	NA	ENSMUST00000184183	Pfam	IPR004000	Actin-related protein	1.6856
TC1300001084.mm.1	4.04017	3.81428	1.1695	up	0.0372992	0.707129	Gm17190	ENSMUST00000184369	predicted gene 17190	protein_coding	chr13	+	ENSMUST00000184369	96082054	96083231	30	NA	NA	ENSMUST00000184369	ENSEMBL	havana:known chromosome:GRCm38:13:96082054:96082902:1 gene:ENSMUSG00000099115 gene_biotype:protein_coding transcript_biotype:translated_processed_pseudogene	chr13	100	100	ENSMUST00000185178	V9GX38	NA	NA	NA	NA	NA	NA	NA	NA	NA	NA	NA	ENSMUST00000185178	GO:0003676	nucleic acid binding	inferred from electronic annotation	NA	NA	NA	ENSMUST00000185178	Pfam	IPR000504	RNA recognition motif domain	4.07134
TC0500001062.mm.1	8.88484	8.23186	1.57241	up	0.000403711	0.268538	Gm17304	ENSMUST00000167618	predicted gene, 17304	protein_coding	chr5	+	ENSMUST00000167618	106609098	106609201	29	NA	NA	ENSMUST00000167618	ENSEMBL	ensembl:known chromosome:GRCm38:5:106609098:106609201:1 gene:ENSMUSG00000091096 gene_biotype:protein_coding transcript_biotype:protein_coding	chr5	100	100	ENSMUST00000167618	F6VDB5	NA	NA	NA	NA	NA	NA	NA	NA	NA	NA	NA	NA	NA	NA	NA	NA	NA	NA	NA	NA	NA	NA	8.87289
TC1100000910.mm.1	3.91407	3.05643	1.81207	up	0.0102908	0.549141	Gm17305	ENSMUST00000166700	predicted gene, 17305	protein_coding	chr11	+	ENSMUST00000166700	69364019	69369408	30	NA	NA	ENSMUST00000166700	ENSEMBL	ensembl:known chromosome:GRCm38:11:69364019:69369408:1 gene:ENSMUSG00000091095 gene_biotype:protein_coding transcript_biotype:protein_coding	chr11	100	100	ENSMUST00000166700	F6Z984	NA	NA	NA	NA	NA	NA	NA	NA	NA	NA	NA	NA	NA	NA	NA	NA	NA	NA	NA	NA	NA	NA	4.07423
TC0200002094.mm.1	9.72526	9.10898	1.53291	up	0.029173	0.677072	Gm17374	ENSMUST00000104994	predicted gene, 17374	protein_coding	chr2	+	ENSMUST00000104994	140152043	140153532	15	NA	NA	ENSMUST00000104994	ENSEMBL	ensembl:known chromosome:GRCm38:2:140152043:140153532:1 gene:ENSMUSG00000078197 gene_biotype:protein_coding transcript_biotype:protein_coding	chr2	100	100	ENSMUST00000104994	F6SNQ2	NA	NA	NA	NA	NA	NA	NA	NA	NA	NA	NA	NA	NA	NA	NA	NA	NA	NA	NA	NA	NA	NA	9.86447
TC1300002233.mm.1	3.31709	2.8242	1.40726	up	0.00117436	0.340726	Gm17404	ENSMUST00000169322	predicted gene, 17404	protein_coding	chr13	-	ENSMUST00000169322	66851343	66851513	30	NA	NA	ENSMUST00000169322	ENSEMBL	ensembl:known chromosome:GRCm38:13:66851343:66851513:-1 gene:ENSMUSG00000095206 gene_biotype:protein_coding transcript_biotype:protein_coding	chr13	100	100	ENSMUST00000169322	L7N2C1	NA	NA	NA	NA	NA	NA	NA	NA	NA	NA	NA	ENSMUST00000169322	GO:0003676	nucleic acid binding	inferred from electronic annotation	NA	NA	NA	ENSMUST00000169322	Pfam	IPR007087	Zinc finger, C2H2	3.38103
TC1800000965.mm.1	3.98349	3.3864	1.51266	up	0.00235861	0.390128	Gm17430	ENSMUST00000171339	predicted gene, 17430	protein_coding	chr18	-	ENSMUST00000171339	9726197	9726670	30	NA	NA	ENSMUST00000171339	ENSEMBL	ensembl:known chromosome:GRCm38:18:9726197:9726670:-1 gene:ENSMUSG00000091285 gene_biotype:protein_coding transcript_biotype:protein_coding	chr18	100	100	ENSMUST00000171339	F6RSK3	NA	NA	NA	NA	NA	NA	NA	ENSMUST00000171339	GO:0022625	cytosolic large ribosomal subunit	inferred from electronic annotation	NA	NA	NA	NA	NA	NA	NA	ENSMUST00000171339	Pfam	IPR000988	Ribosomal protein L24e-related	3.95239
TC1300002234.mm.1	3.07146	2.72558	1.27093	up	0.0112509	0.560212	Gm17449	ENSMUST00000059329	predicted gene, 17449	protein_coding	chr13	-	ENSMUST00000059329	66851847	66852017	30	NA	NA	ENSMUST00000059329	ENSEMBL	ensembl:known chromosome:GRCm38:13:66851847:66852017:-1 gene:ENSMUSG00000094740 gene_biotype:protein_coding transcript_biotype:protein_coding	chr13	100	100	ENSMUST00000059329	L7N1Y9	NA	NA	NA	NA	NA	NA	NA	NA	NA	NA	NA	ENSMUST00000059329	GO:0003676	nucleic acid binding	inferred from electronic annotation	NA	NA	NA	ENSMUST00000059329	Pfam	IPR007087	Zinc finger, C2H2	3.15622
TC0900000007.mm.1	9.71442	8.90074	1.75769	up	0.000918384	0.31063	Gm17535	ENSMUST00000178641	predicted gene, 17535	protein_coding	chr9	+	ENSMUST00000178641	3034599	3035805	30	NA	NA	ENSMUST00000178641	ENSEMBL	ensembl:known chromosome:GRCm38:9:3034599:3035805:1 gene:ENSMUSG00000096736 gene_biotype:protein_coding transcript_biotype:protein_coding	chr9	100	100	ENSMUST00000178641	J3KMR8	NA	NA	NA	NA	NA	NA	NA	NA	NA	NA	NA	NA	NA	NA	NA	NA	NA	NA	NA	NA	NA	NA	9.61727
TC0200001896.mm.1	4.34745	3.77292	1.4892	up	0.00688683	0.515313	Gm17555	ENSMUST00000164042	predicted gene, 17555	protein_coding	chr2	+	ENSMUST00000164042	126215100	126216212	30	NA	NA	ENSMUST00000164042	ENSEMBL	ensembl:known chromosome:GRCm38:2:126215100:126216212:1 gene:ENSMUSG00000090353 gene_biotype:protein_coding transcript_biotype:protein_coding	chr2	100	100	ENSMUST00000164042	F6U8B9	NA	NA	NA	NA	NA	NA	NA	NA	NA	NA	NA	NA	NA	NA	NA	NA	NA	NA	ENSMUST00000164042	Pfam	IPR005135	Endonuclease/exonuclease/phosphatase	4.39208
TC0600001540.mm.1	9.66128	8.9001	1.69487	up	0.00753497	0.520068	Gm17631	ENSMUST00000171980	predicted gene, 17631	protein_coding	chr6	+	ENSMUST00000171980	129862649	129864393	20	NA	NA	ENSMUST00000171980	ENSEMBL	ensembl:known chromosome:GRCm38:6:129862649:129864393:1 gene:ENSMUSG00000092047 gene_biotype:protein_coding transcript_biotype:protein_coding	chr6	100	100	ENSMUST00000171980	F7CVU0	NA	NA	NA	NA	NA	NA	NA	NA	NA	NA	NA	NA	NA	NA	NA	NA	NA	NA	NA	NA	NA	NA	9.72416
TC1300001469.mm.1	2.82337	2.45404	1.29176	up	0.0246608	0.660112	Gm18856	ENSMUST00000178096	predicted gene, 18856	protein_coding	chr13	-	ENSMUST00000178096	13964487	13965860	30	NA	NA	ENSMUST00000178096	ENSEMBL	ensembl:known chromosome:GRCm38:13:13964487:13965860:-1 gene:ENSMUSG00000096192 gene_biotype:protein_coding transcript_biotype:protein_coding	chr13	100	100	ENSMUST00000178096	J3QMW8	NA	NA	NA	NA	NA	NA	NA	ENSMUST00000178096	GO:0005634	nucleus	inferred from electronic annotation	ENSMUST00000178096	GO:0005515	protein binding	inferred from electronic annotation	NA	NA	NA	ENSMUST00000178096	Pfam	IPR013069	BTB/POZ	2.788
TC1700000721.mm.1	3.27353	2.88619	1.30798	up	0.0202179	0.638034	Gm19684	ENSMUST00000173128	predicted gene, 19684	protein_coding	chr17	+	ENSMUST00000173128	36121678	36129692	60	NA	NA	ENSMUST00000173128	ENSEMBL	havana:novel chromosome:GRCm38:17:36121678:36129692:1 gene:ENSMUSG00000092277 gene_biotype:protein_coding transcript_biotype:protein_coding	chr17	100	100	ENSMUST00000173128	G3UZ45	uc012ask.1	Mm.484641	spleen	uc012ask.1	GO:0008150	biological_process	no biological data available	uc012ask.1	GO:0005575	cellular_component	no biological data available	uc012ask.1	GO:0003674	molecular_function	no biological data available	NA	NA	NA	NA	NA	NA	NA	3.0924
TC0600000884.mm.1	6.75884	6.4943	1.20125	up	0.0312783	0.687046	Gm20594	NM_001190732	predicted gene, 20594	protein_coding	chr6	+	NM_001190732	79818031	79818364	30	6|6 35.01 cM	100463512	NM_001190732	RefSeq	Mus musculus predicted gene, 20594 (Gm20594), mRNA.	chr6	100	100	NM_001190732	J3QJY3	NM_001190732	Mm.461086	adipose tissue| adult	NA	NA	NA	NA	NA	NA	NA	NA	NA	NA	NA	NA	NA	NA	NA	NA	NA	NA	NA	6.64276
TC1400000754.mm.1	2.61151	2.28354	1.25525	up	0.0308132	0.687046	Gm20726	ENSMUST00000173083	predicted gene, 20726	protein_coding	chr14	+	ENSMUST00000173083	54632329	54632781	30	NA	NA	ENSMUST00000173083	ENSEMBL	ensembl:known chromosome:GRCm38:14:54632329:54632781:1 gene:ENSMUSG00000092443 gene_biotype:protein_coding transcript_biotype:protein_coding	chr14	100	100	ENSMUST00000173083	G3UX18	NA	NA	NA	NA	NA	NA	NA	NA	NA	NA	NA	NA	NA	NA	NA	NA	NA	NA	NA	NA	NA	NA	2.48276
TC0Y00000262.mm.1	1.76711	2.07125	-1.23468	down	0.0436905	0.731853	Gm20834	XM_003689008	predicted gene, 20834	protein_coding	chrY	-	XM_003689008	10322751	10323434	30	Y|Y	100040263	XM_003689008	RefSeq	[retired] PREDICTED: Mus musculus Y-linked testis-specific protein 1-like (LOC100040263), mRNA.	chrY	100	100	ENSMUST00000179558	J3QM72	NA	NA	NA	ENSMUST00000179558	GO:0007276	gamete generation	inferred from electronic annotation	NA	NA	NA	NA	NA	NA	NA	NA	NA	NA	NA	ENSMUST00000179558	Pfam	IPR003671	Spindlin/spermiogenesis-specific protein	1.78518
TC0Y00000043.mm.1	1.01148	1.28964	-1.21265	down	0.0420052	0.720944	Gm20877	NM_001199332	predicted gene, 20877	protein_coding	chrY	+	NM_001199332	17093879	17095887	30	Y|Y	100041550	NM_001199332	RefSeq	Mus musculus predicted gene, 20877 (Gm20877), mRNA.	chrY	100	100	NM_001199332	J3QPZ4	NM_001199332	Mm.485768	NA	NM_001199332	GO:0007276	gamete generation	inferred from electronic annotation	NA	NA	NA	NA	NA	NA	NA	NA	NA	NA	NA	ENSMUST00000100105	Pfam	IPR003671	Spindlin/spermiogenesis-specific protein	0.943773
TC1700001345.mm.1	3.61695	3.23116	1.30658	up	0.00786318	0.525988	Gm20939	NM_001024731	predicted gene, 20939	protein_coding	chr17	+	NM_001024731	94864918	94878321	60	17|17	100044193	NM_001024731	RefSeq	Mus musculus predicted gene, 20939 (Gm20939), mRNA.	chr17	100	100	NM_001024731	Q6NS70	NA	NA	NA	NM_001024731	GO:0006355	regulation of transcription, DNA-templated	inferred from electronic annotation	NM_001024731	GO:0005622	intracellular	inferred from electronic annotation	NM_001024731	GO:0046872	metal ion binding	inferred from electronic annotation	NA	NA	NA	ENSMUST00000108007	Pfam	IPR001909	Krueppel-associated box	3.80717
TC0800000207.mm.1	2.70287	3.37417	-1.5925	down	0.00438548	0.46808	Gm20946	ENSMUST00000178524	predicted gene, 20946	protein_coding	chr8	+	ENSMUST00000178524	20828015	20835070	60	NA	NA	ENSMUST00000178524	ENSEMBL	ensembl_havana_transcript:known chromosome:GRCm38:8:20828015:20835070:1 gene:ENSMUSG00000094421 gene_biotype:protein_coding transcript_biotype:protein_coding	chr8	100	100	ENSMUST00000178524	J3QN60	NA	NA	NA	NA	NA	NA	NA	NA	NA	NA	NA	ENSMUST00000178524	GO:0005515	protein binding	inferred from electronic annotation	NA	NA	NA	ENSMUST00000178524	Pfam	IPR002110	Ankyrin repeat	2.5433
TC0800000206.mm.1	1.89661	2.55298	-1.57611	down	0.00335338	0.430302	Gm21119	ENSMUST00000178438	predicted gene, 21119	protein_coding	chr8	+	ENSMUST00000178438	20614927	20640703	130	8|8	100861668	ENSMUST00000178438	ENSEMBL	ensembl:known chromosome:GRCm38:8:20615097:20639412:1 gene:ENSMUSG00000095294 gene_biotype:protein_coding transcript_biotype:protein_coding	chr8	100	100	ENSMUST00000178438	Q8C646	NA	NA	NA	NA	NA	NA	NA	NA	NA	NA	NA	ENSMUST00000178438	GO:0005515	protein binding	inferred from electronic annotation	NA	NA	NA	ENSMUST00000178438	Pfam	IPR002110	Ankyrin repeat	1.79235
TC0400000679.mm.1	1.36539	1.72942	-1.28701	down	0.0248441	0.660112	Gm21286	ENSMUST00000098035	predicted gene, 21286	protein_coding	chr4	+	ENSMUST00000098035	60838256	60839649	32	NA	NA	ENSMUST00000098035	ENSEMBL	ensembl:known chromosome:GRCm38:4:60838256:60839649:1 gene:ENSMUSG00000094948 gene_biotype:protein_coding transcript_biotype:protein_coding	chr4	100	100	ENSMUST00000098035	J3QPA3	NA	NA	NA	ENSMUST00000098035	GO:0006810	transport	inferred from electronic annotation	NA	NA	NA	NA	ENSMUST00000098035	GO:0005215	transporter activity	inferred from electronic annotation	NA	NA	NA	ENSMUST00000098035	Pfam	IPR000566	Lipocalin/cytosolic fatty-acid binding domain	1.22696
TC0400000405.mm.1	2.55469	2.77771	-1.16718	down	0.021066	0.649347	Gm21598	XM_003688793	predicted gene, 21598	protein_coding	chr4	+	XM_003688793	42318272	42324070	60	4|4	100862261	XM_003688793	RefSeq	PREDICTED: Mus musculus predicted gene, 21598 (Gm21598), transcript variant X1, mRNA.	chr4	100	100	XM_003688793	A2APU8	ENSMUST00000178192	Mm.425173	bone marrow| brain| mammary gland| pancreas| testis| fetus| juvenile| adult	NA	NA	NA	NA	XM_003688793	GO:0016020	membrane	inferred from electronic annotation	NA	NA	NA	NA	NA	NA	NA	NA	NA	NA	NA	2.53759
TC1400001514.mm.1	9.95511	9.16877	1.72469	up	6.27573e-06	0.137974	Gm21738	ENSMUST00000177817	predicted gene, 21738	protein_coding	chr14	-	ENSMUST00000177817	19415857	19418930	40	NA	NA	ENSMUST00000177817	ENSEMBL	ensembl:known chromosome:GRCm38:14:19415857:19418930:-1 gene:ENSMUSG00000095280 gene_biotype:protein_coding transcript_biotype:protein_coding	chr14	100	100	ENSMUST00000177817	J3QP72	NA	NA	NA	NA	NA	NA	NA	NA	NA	NA	NA	NA	NA	NA	NA	NA	NA	NA	NA	NA	NA	NA	9.95098
TC1400001039.mm.1	3.55946	2.55112	2.01159	up	0.00122101	0.342181	Gm21750	ENSMUST00000098874	predicted gene, 21750	protein_coding	chr14	+	ENSMUST00000098874	73661225	73662721	30	NA	NA	ENSMUST00000098874	ENSEMBL	ensembl:known chromosome:GRCm38:14:73661225:73662721:1 gene:ENSMUSG00000096463 gene_biotype:protein_coding transcript_biotype:protein_coding	chr14	100	100	ENSMUST00000098874	L7N228	NA	NA	NA	NA	NA	NA	NA	NA	NA	NA	NA	NA	NA	NA	NA	NA	NA	NA	ENSMUST00000098874	Pfam	IPR005135	Endonuclease/exonuclease/phosphatase	3.50095
TC0Y00000023.mm.1	1.53998	1.86304	-1.25098	down	0.0454611	0.737508	Gm21788	ENSMUST00000177878	predicted gene, 21788	protein_coding	chrY	+	ENSMUST00000177878	7405010	7405552	30	NA	NA	ENSMUST00000177878	ENSEMBL	ensembl:known chromosome:GRCm38:Y:7405010:7405552:1 gene:ENSMUSG00000095602 gene_biotype:protein_coding transcript_biotype:protein_coding	chrY	100	100	ENSMUST00000177878	J3QNH3	NA	NA	NA	NA	NA	NA	NA	NA	NA	NA	NA	NA	NA	NA	NA	NA	NA	NA	NA	NA	NA	NA	1.38328
TC0X00000284.mm.1	1.5938	1.83497	-1.18195	down	0.0397586	0.711761	Gm21789	ENSMUST00000179547	predicted gene, 21789	protein_coding	chrX	+	ENSMUST00000179547	32941768	32942945	22	NA	NA	ENSMUST00000179547	ENSEMBL	ensembl:known chromosome:GRCm38:X:32941768:32942945:1 gene:ENSMUSG00000094211 gene_biotype:protein_coding transcript_biotype:protein_coding	chrX	100	100	ENSMUST00000179547	J3QMZ1	NA	NA	NA	NA	NA	NA	NA	NA	NA	NA	NA	NA	NA	NA	NA	NA	NA	NA	ENSMUST00000179547	Pfam	IPR011107	Protein phosphatase inhibitor	1.5473
TC1600000930.mm.1	7.34744	6.30227	2.06361	up	0.00434349	0.466578	Gm21833	ENSMUST00000177665	predicted gene, 21833	protein_coding	chr16	+	ENSMUST00000177665	82828382	82829881	30	NA	NA	ENSMUST00000177665	ENSEMBL	ensembl:known chromosome:GRCm38:16:82828382:82829881:1 gene:ENSMUSG00000094030 gene_biotype:protein_coding transcript_biotype:protein_coding	chr16	100	100	ENSMUST00000177665	J3QPK1	NA	NA	NA	NA	NA	NA	NA	NA	NA	NA	NA	NA	NA	NA	NA	NA	NA	NA	ENSMUST00000177665	Pfam	IPR005135	Endonuclease/exonuclease/phosphatase	7.56699
TC0900003322.mm.1	1.68515	1.30314	1.30316	up	0.0402266	0.712079	Gm21836	ENSMUST00000178787	predicted gene, 21836	protein_coding	chr9	-	ENSMUST00000178787	124493731	124493793	30	NA	NA	ENSMUST00000178787	ENSEMBL	ensembl:known chromosome:GRCm38:9:124493731:124493793:-1 gene:ENSMUSG00000096734 gene_biotype:protein_coding transcript_biotype:protein_coding	chr9	100	100	ENSMUST00000178787	O88229	NA	NA	NA	NA	NA	NA	NA	NA	NA	NA	NA	ENSMUST00000178787	GO:0003676	nucleic acid binding	inferred from electronic annotation	NA	NA	NA	ENSMUST00000178787	Pfam	IPR007087	Zinc finger, C2H2	1.52225
TC1600000188.mm.1	8.62715	7.77073	1.81054	up	0.00579031	0.494246	Gm21897	ENSMUST00000178312	predicted gene, 21897	protein_coding	chr16	+	ENSMUST00000178312	15317458	15318957	30	NA	NA	ENSMUST00000178312	ENSEMBL	ensembl:known chromosome:GRCm38:16:15317458:15318957:1 gene:ENSMUSG00000094472 gene_biotype:protein_coding transcript_biotype:protein_coding	chr16	100	100	ENSMUST00000178312	J3KMP5	NA	NA	NA	NA	NA	NA	NA	NA	NA	NA	NA	NA	NA	NA	NA	NA	NA	NA	ENSMUST00000178312	Pfam	IPR005135	Endonuclease/exonuclease/phosphatase	8.68894
TC0300001996.mm.1	7.48626	6.66374	1.7685	up	0.00703738	0.516028	Gm21954	ENSMUST00000179544	predicted gene, 21954	protein_coding	chr3	-	ENSMUST00000179544	55461985	55472210	3	NA	NA	ENSMUST00000179544	ENSEMBL	ensembl:known chromosome:GRCm38:3:55461985:55472210:-1 gene:ENSMUSG00000094962 gene_biotype:protein_coding transcript_biotype:protein_coding	chr3	100	100	ENSMUST00000179544	J3QJU4	NA	NA	NA	NA	NA	NA	NA	NA	NA	NA	NA	NA	NA	NA	NA	NA	NA	NA	NA	NA	NA	NA	7.69318
TC1500001642.mm.1	7.1014	6.48275	1.53544	up	0.00194539	0.370004	Gm21961	ENSMUST00000110100	predicted gene, 21961	protein_coding	chr15	-	ENSMUST00000110100	64979544	65014904	27	NA	NA	ENSMUST00000110100	ENSEMBL	ensembl:known chromosome:GRCm38:15:64979544:65014904:-1 gene:ENSMUSG00000079024 gene_biotype:protein_coding transcript_biotype:protein_coding	chr15	100	100	ENSMUST00000110100	F6YUL9	NA	NA	NA	NA	NA	NA	NA	NA	NA	NA	NA	NA	NA	NA	NA	NA	NA	NA	NA	NA	NA	NA	7.25569
TC0300001395.mm.1	9.5167	8.96621	1.46458	up	0.0146559	0.5944	Gm21962	ENSMUST00000166899	predicted gene, 21962	protein_coding	chr3	+	ENSMUST00000166899	137671524	137672540	30	NA	NA	ENSMUST00000166899	ENSEMBL	ensembl:known chromosome:GRCm38:3:137671524:137672540:1 gene:ENSMUSG00000094856 gene_biotype:protein_coding transcript_biotype:protein_coding	chr3	100	100	ENSMUST00000166899	L7N280	NA	NA	NA	NA	NA	NA	NA	NA	NA	NA	NA	NA	NA	NA	NA	NA	NA	NA	ENSMUST00000166899	Pfam	IPR005135	Endonuclease/exonuclease/phosphatase	9.50834
TC1300000076.mm.1	7.28964	7.8365	-1.4609	down	0.00174447	0.363178	Gm2399	ENSMUST00000104944	predicted gene 2399	protein_coding	chr13	+	ENSMUST00000104944	12702362	12702589	30	NA	NA	ENSMUST00000104944	ENSEMBL	ensembl:known chromosome:GRCm38:13:12702362:12702589:1 gene:ENSMUSG00000078141 gene_biotype:protein_coding transcript_biotype:protein_coding	chr13	100	100	ENSMUST00000104944	F6SV87	NA	NA	NA	ENSMUST00000104944	GO:0008150	biological_process	no biological data available	ENSMUST00000104944	GO:0005575	cellular_component	no biological data available	ENSMUST00000104944	GO:0003674	molecular_function	no biological data available	NA	NA	NA	NA	NA	NA	NA	7.18464
TC0400000620.mm.1	2.70129	2.29091	1.32904	up	0.0485333	0.744951	Gm26657	ENSMUST00000181745	predicted gene, 26657	protein_coding	chr4	+	ENSMUST00000181745	56740070	56741377	30	NA	NA	ENSMUST00000181745	ENSEMBL	ensembl:known chromosome:GRCm38:4:56740070:56741377:1 gene:ENSMUSG00000096930 gene_biotype:protein_coding transcript_biotype:protein_coding	chr4	100	100	ENSMUST00000181745	Q9CVR1	NA	NA	NA	NA	NA	NA	NA	NA	NA	NA	NA	NA	NA	NA	NA	NA	NA	NA	NA	NA	NA	NA	2.59397
TC0X00003422.mm.1	1.26336	1.74864	-1.39985	down	0.0145903	0.5944	Gm2933	NM_001145038	predicted gene 2933	protein_coding	chrX	-	NM_001145038	33700649	33702349	10	X A3.1|X	100040732	NM_001145038	RefSeq	Mus musculus predicted gene 2933 (Gm2933), mRNA.	chrX	100	100	NM_001145038	Q1LZI5	NM_001145038	Mm.465135	NA	NM_001145038	GO:0008150	biological_process	no biological data available	NM_001145038	GO:0005575	cellular_component	no biological data available	NM_001145038	GO:0003674	molecular_function	no biological data available	NA	NA	NA	ENSMUST00000105117	Pfam	IPR013069	BTB/POZ	1.08018
TC1400002784.mm.1	2.87135	2.61095	1.19782	up	0.0410803	0.716635	Gm3020	NR_033117	predicted gene 3020	protein_coding	chr14	+	NR_033117	3412614	3433857	80	14 A1|14	100040880	NR_033117	RefSeq	Mus musculus predicted gene 3020 (Gm3020), non-coding RNA.	chr14	100	100	NR_033117	E9Q3J7	NR_033117	Mm.444311	brain| embryonic tissue| extraembryonic tissue| organogenesis| adult	NA	NA	NA	NA	NA	NA	NA	NA	NA	NA	NA	NA	NA	NA	NA	ENSMUST00000170123	Pfam	IPR006907	Domain of unknown function DUF622	2.89868
TC1000002427.mm.1	3.82631	3.20304	1.54036	up	0.00600205	0.494246	Gm3233	XM_001477730	predicted gene 3233	protein_coding	chr10	-	XM_001477730	77758990	77759682	30	10 C1|10	100041250	XM_001477730	RefSeq	[retired] PREDICTED: Mus musculus predicted gene 3233 (Gm3233), mRNA.	chr10	100	100	ENSMUST00000168997	E9Q2H5	ENSMUST00000168997	Mm.426393	skin| adult	ENSMUST00000168997	GO:0008150	biological_process	no biological data available	ENSMUST00000168997	GO:0005882	intermediate filament	inferred from electronic annotation	ENSMUST00000168997	GO:0003674	molecular_function	no biological data available	NA	NA	NA	NA	NA	NA	NA	3.89981
TC1000002428.mm.1	3.7339	3.08211	1.57112	up	0.000582688	0.298875	Gm3238	NM_001101630	predicted gene 3238	protein_coding	chr10	-	NM_001101630	77770633	77771325	30	10 C1|10	100041261	NM_001101630	RefSeq	Mus musculus predicted gene 3238 (Gm3238), mRNA.	chr10	100	100	NM_001101630	W4VSP7	NM_001101630	Mm.477434	NA	NM_001101630	GO:0008150	biological_process	no biological data available	NM_001101630	GO:0005882	intermediate filament	inferred from electronic annotation	NM_001101630	GO:0003674	molecular_function	no biological data available	NA	NA	NA	NA	NA	NA	NA	3.76353
TC1000002430.mm.1	3.51859	3.04716	1.38648	up	0.0425109	0.723922	Gm3250	XM_001477777	predicted gene 3250	protein_coding	chr10	-	XM_001477777	77781850	77782542	30	10 C1|10	100041281	XM_001477777	RefSeq	[retired] PREDICTED: Mus musculus predicted gene 3250 (Gm3250), mRNA.	chr10	100	100	ENSMUST00000167358	E9Q1M3	NA	NA	NA	ENSMUST00000167358	GO:0008150	biological_process	no biological data available	ENSMUST00000167358	GO:0005575	cellular_component	no biological data available	ENSMUST00000167358	GO:0003674	molecular_function	no biological data available	NA	NA	NA	NA	NA	NA	NA	3.61991
TC1400002792.mm.1	3.80142	3.45852	1.2683	up	0.0404834	0.713174	Gm3252	ENSMUST00000165619	predicted gene 3252	protein_coding	chr14	+	ENSMUST00000165619	4726775	4747493	80	14 A1|14	100041283	ENSMUST00000165619	ENSEMBL	havana:putative chromosome:GRCm38:14:4726775:4747493:1 gene:ENSMUSG00000094628 gene_biotype:protein_coding transcript_biotype:protein_coding	chr14	100	100	ENSMUST00000165619	E9PUT9	NA	NA	NA	NA	NA	NA	NA	NA	NA	NA	NA	NA	NA	NA	NA	NA	NA	NA	ENSMUST00000165619	Pfam	IPR006907	Domain of unknown function DUF622	3.85186
TC1400002793.mm.1	4.16674	3.85644	1.23996	up	0.0368871	0.704379	Gm3264	NM_001242945	predicted gene 3264	protein_coding	chr14	+	NM_001242945	4855576	4875851	80	14 A1|14	100041306	NM_001242945	RefSeq	Mus musculus predicted gene 3264 (Gm3264), mRNA.	chr14	100	100	NM_001242945	A6NAS4	NM_001242945	Mm.396155	embryonic tissue| inner ear| lung| mammary gland| testis| organogenesis| fetus| adult	NM_001242945	GO:0008150	biological_process	no biological data available	NM_001242945	GO:0005575	cellular_component	no biological data available	NM_001242945	GO:0003674	molecular_function	no biological data available	NA	NA	NA	ENSMUST00000166410	Pfam	IPR006907	Domain of unknown function DUF622	4.11071
TC1400002856.mm.1	3.29078	2.9855	1.23566	up	0.0216582	0.652278	Gm3383	NM_001205306	predicted gene 3383	protein_coding	chr14	-	NM_001205306	5438065	5455467	90	14 A1|14	100041515	NM_001205306	RefSeq	[retired] Mus musculus predicted gene 3383 (Gm3383), mRNA.	chr14	100	100	ENSMUST00000180143	J3QQ59	ENSMUST00000180143	Mm.491708	testis	NA	NA	NA	NA	NA	NA	NA	NA	ENSMUST00000180867	GO:0005515	protein binding	inferred from physical interaction	NA	NA	NA	ENSMUST00000180143	Pfam	IPR006907	Domain of unknown function DUF622	3.26378
TC1400000046.mm.1	3.64366	3.32016	1.25136	up	0.0341422	0.69415	Gm3488	NM_001242941_2	predicted gene, 3488	protein_coding	chr14	+	NM_001242941_2	5501674	5522929	90	NA	NA	NM_001242941_2	RefSeq	[retired] predicted gene, 3488	chr14	100	100	NM_001256885	A6NAT8	NM_001256885	Mm.464176	brain	ENSMUST00000178220	GO:0008150	biological_process	no biological data available	ENSMUST00000178220	GO:0005575	cellular_component	no biological data available	ENSMUST00000178220	GO:0003674	molecular_function	no biological data available	NA	NA	NA	ENSMUST00000178220	Pfam	IPR006907	Domain of unknown function DUF622	3.73464
TC1400001393.mm.1	3.60837	3.31175	1.22827	up	0.0239447	0.660112	Gm3500	ENSMUST00000177986	predicted gene 3500	protein_coding	chr14	-	ENSMUST00000177986	5365792	5389074	141	14 A1|14	100041678	ENSMUST00000177986	ENSEMBL	havana:putative chromosome:GRCm38:14:5365794:5389049:-1 gene:ENSMUSG00000096003 gene_biotype:protein_coding transcript_biotype:protein_coding	chr14	100	100	ENSMUST00000177986	A6NAS7	ENSMUST00000177986	Mm.443041	embryonic tissue| eye| inner ear| liver| lung| organogenesis| fetus	ENSMUST00000177986	GO:0008150	biological_process	no biological data available	ENSMUST00000177986	GO:0005575	cellular_component	no biological data available	ENSMUST00000177986	GO:0005515	protein binding	inferred from physical interaction	NA	NA	NA	ENSMUST00000177986	Pfam	IPR006907	Domain of unknown function DUF622	3.53262
TC1400002839.mm.1	3.26074	2.80266	1.37372	up	0.0014698	0.343108	Gm3500	NM_001256886	predicted gene 3500	protein_coding	chr14	-	NM_001256886	5718334	5741602	101	14 A1|14	100041678	NM_001256886	RefSeq	Mus musculus predicted gene 3500 (Gm3500), mRNA.	chr14	100	100	NM_001256886	A6NAR8	NM_001256886	Mm.443041	embryonic tissue| eye| inner ear| liver| lung| organogenesis| fetus	NM_001256886	GO:0008150	biological_process	no biological data available	NM_001256886	GO:0005575	cellular_component	no biological data available	NM_001256886	GO:0005515	protein binding	inferred from physical interaction	NA	NA	NA	ENSMUST00000169087	Pfam	IPR006907	Domain of unknown function DUF622	3.1908
TC1800000293.mm.1	1.73307	1.46105	1.2075	up	0.00466247	0.473833	Gm3550	ENSMUST00000105038	predicted gene 3550	protein_coding	chr18	+	ENSMUST00000105038	34736359	34738014	30	NA	NA	ENSMUST00000105038	ENSEMBL	ensembl:known chromosome:GRCm38:18:34736359:34738014:1 gene:ENSMUSG00000078240 gene_biotype:protein_coding transcript_biotype:protein_coding	chr18	100	100	ENSMUST00000105038	W4VSN7	ENSMUST00000105038	Mm.436679	embryonic tissue| lung| mammary gland| testis| fetus| juvenile	ENSMUST00000105038	GO:0006412	translation	inferred from electronic annotation	ENSMUST00000105038	GO:0005622	intracellular	inferred from electronic annotation	ENSMUST00000105038	GO:0003735	structural constituent of ribosome	inferred from electronic annotation	NA	NA	NA	ENSMUST00000105038	Pfam	IPR002673	Ribosomal protein L29e	1.75789
TC1400002854.mm.1	3.50691	3.16095	1.27099	up	0.0104324	0.550859	Gm3558	NM_001270842	predicted gene 3558	protein_coding	chr14	-	NM_001270842	7545151	7568566	70	14 A1|14	100041874	NM_001270842	RefSeq	Mus musculus predicted gene 3558 (Gm3558), mRNA.	chr14	100	100	NM_001270842	Q5FWC9	NM_001270842	Mm.350858	brain| embryonic tissue| heart| testis| fetus| neonate| juvenile| adult	NA	NA	NA	NA	NA	NA	NA	NA	NA	NA	NA	NA	NA	NA	NA	ENSMUST00000163790	Pfam	IPR006907	Domain of unknown function DUF622	3.4532
TC1400002844.mm.1	3.83063	3.45138	1.30067	up	0.0292971	0.678024	Gm3591	ENSMUST00000164408	predicted gene 3591	protein_coding	chr14	-	ENSMUST00000164408	6405827	6412482	70	NA	NA	ENSMUST00000164408	ENSEMBL	havana:putative chromosome:GRCm38:14:6405827:6412482:-1 gene:ENSMUSG00000096904 gene_biotype:protein_coding transcript_biotype:protein_coding	chr14	100	100	ENSMUST00000164408	K7N6X2	ENSMUST00000164408	Mm.459255	embryonic tissue	ENSMUST00000164408	GO:0008150	biological_process	no biological data available	ENSMUST00000164408	GO:0005575	cellular_component	no biological data available	ENSMUST00000164408	GO:0003674	molecular_function	no biological data available	NA	NA	NA	ENSMUST00000164408	Pfam	IPR006907	Domain of unknown function DUF622	3.96443
TC1400002845.mm.1	3.14749	2.77849	1.29146	up	0.0146645	0.5944	Gm3629	ENSMUST00000171706	predicted gene 3629	protein_coding	chr14	-	ENSMUST00000171706	6583959	6590613	60	NA	NA	ENSMUST00000171706	ENSEMBL	havana:putative chromosome:GRCm38:14:6583959:6590613:-1 gene:ENSMUSG00000093898 gene_biotype:protein_coding transcript_biotype:protein_coding	chr14	100	100	ENSMUST00000171706	K7N6Y2	ENSMUST00000171706	Mm.459255	embryonic tissue	ENSMUST00000171706	GO:0008150	biological_process	no biological data available	ENSMUST00000171706	GO:0005575	cellular_component	no biological data available	ENSMUST00000171706	GO:0003674	molecular_function	no biological data available	NA	NA	NA	ENSMUST00000171706	Pfam	IPR006907	Domain of unknown function DUF622	3.2177
TC1400002847.mm.1	3.42831	3.13906	1.22201	up	0.0206612	0.642668	Gm3667	ENSMUST00000171906	predicted gene 3667	protein_coding	chr14	-	ENSMUST00000171906	6868502	6889962	80	14 A1|14	100042100	ENSMUST00000171906	ENSEMBL	havana:putative chromosome:GRCm38:14:6868502:6889962:-1 gene:ENSMUSG00000090691 gene_biotype:protein_coding transcript_biotype:protein_coding	chr14	100	100	ENSMUST00000171906	K7N757	ENSMUST00000171906	Mm.401718	embryonic tissue	NA	NA	NA	NA	NA	NA	NA	NA	NA	NA	NA	NA	NA	NA	NA	ENSMUST00000171906	Pfam	IPR006907	Domain of unknown function DUF622	3.38119
TC1400001805.mm.1	1.41872	1.74541	-1.25413	down	0.0236686	0.660112	Gm3676	XM_001477944	predicted gene 3676	protein_coding	chr14	-	XM_001477944	41641179	41646592	60	14 B-C1|14	100042114	XM_001477944	RefSeq	[retired] PREDICTED: Mus musculus predicted gene 3676 (Gm3676), mRNA.	chr14	100	100	ENSMUST00000111869	D3Z236	NA	NA	NA	ENSMUST00000111869	GO:0008150	biological_process	no biological data available	ENSMUST00000111869	GO:0005575	cellular_component	no biological data available	ENSMUST00000111869	GO:0003674	molecular_function	no biological data available	NA	NA	NA	ENSMUST00000111869	Pfam	IPR006907	Domain of unknown function DUF622	1.27731
TC1400001799.mm.1	1.22397	1.53749	-1.24274	down	0.0229626	0.660112	Gm3676	ENSMUST00000169361	predicted gene 3676	protein_coding	chr14	-	ENSMUST00000169361	41484232	41489485	50	14 B-C1|14	100042114	ENSMUST00000169361	ENSEMBL	havana:putative chromosome:GRCm38:14:41484232:41489485:-1 gene:ENSMUSG00000090505 gene_biotype:protein_coding transcript_biotype:protein_coding	chr14	100	100	ENSMUST00000169361	L7N2D0	ENSMUST00000169361	Mm.399030	testis| adult	ENSMUST00000169361	GO:0008150	biological_process	no biological data available	ENSMUST00000169361	GO:0005575	cellular_component	no biological data available	ENSMUST00000169361	GO:0003674	molecular_function	no biological data available	NA	NA	NA	ENSMUST00000169361	Pfam	IPR006907	Domain of unknown function DUF622	1.03629
TC1300002378.mm.1	9.85588	9.52018	1.26199	up	0.0150346	0.595808	Gm4076	ENSMUST00000179230	predicted gene 4076	protein_coding	chr13	-	ENSMUST00000179230	85126999	85127514	30	NA	NA	ENSMUST00000179230	ENSEMBL	ensembl:known chromosome:GRCm38:13:85126999:85127514:-1 gene:ENSMUSG00000096449 gene_biotype:protein_coding transcript_biotype:protein_coding	chr13	100	100	ENSMUST00000179230	J3QPT4	NA	NA	NA	ENSMUST00000179230	GO:0055114	oxidation-reduction process	inferred from electronic annotation	ENSMUST00000179230	GO:0005575	cellular_component	no biological data available	ENSMUST00000179230	GO:0003674	molecular_function	no biological data available	NA	NA	NA	ENSMUST00000179230	Pfam	IPR001750	NADH:ubiquinone/plastoquinone oxidoreductase	9.92111
TC0X00000143.mm.1	1.50641	1.83933	-1.25956	down	0.0224837	0.660112	Gm4906	NM_001114529	predicted gene 4906	protein_coding	chrX	+	NM_001114529	11327822	11328151	30	X A1.1|X	236663	NM_001114529	RefSeq	Mus musculus predicted gene 4906 (Gm4906), mRNA.	chrX	100	100	NM_001114529	A2BFR3	NM_001114529	Mm.473680	NA	NM_001114529	GO:0006334	nucleosome assembly	inferred from electronic annotation	NM_001114529	GO:0000786	nucleosome	inferred from electronic annotation	NM_001114529	GO:0003677	DNA binding	inferred from electronic annotation	NA	NA	NA	ENSMUST00000091180	Pfam	IPR003958	Transcription factor CBF/NF-Y/archaeal histone	1.52867
TC1000000924.mm.1	2.2593	2.07162	1.13893	up	0.0450473	0.736192	Gm4924	XR_035281	predicted gene 4924	protein_coding	chr10	+	XR_035281	82354255	82404033	196	10 C1|10	237412	XR_035281	RefSeq	[retired] PREDICTED: Mus musculus predicted gene 4924 (Gm4924), misc_RNA.	chr10	100	100	ENSMUST00000165906	Q3UF22	ENSMUST00000165906	Mm.189519	testis| adult	ENSMUST00000165906	GO:0000122	negative regulation of transcription from RNA polymerase II promoter	inferred from direct assay	ENSMUST00000165906	GO:0005737	cytoplasm	inferred from direct assay	ENSMUST00000165906	GO:0005515	protein binding	inferred from physical interaction	NA	NA	NA	ENSMUST00000165906	Pfam	IPR007087	Zinc finger, C2H2	2.21878
TC0900002580.mm.1	3.90897	3.51931	1.31008	up	0.0159775	0.60489	Gm4978	ENSMUST00000071565	predicted gene 4978	protein_coding	chr9	-	ENSMUST00000071565	69450232	69451035	30	NA	NA	ENSMUST00000071565	ENSEMBL	ensembl:known chromosome:GRCm38:9:69450232:69451035:-1 gene:ENSMUSG00000062874 gene_biotype:protein_coding transcript_biotype:protein_coding	chr9	100	100	ENSMUST00000071565	F6VBB8	NA	NA	NA	ENSMUST00000071565	GO:0042254	ribosome biogenesis	inferred from electronic annotation	ENSMUST00000071565	GO:0030529	ribonucleoprotein complex	inferred from electronic annotation	NA	NA	NA	NA	NA	NA	NA	ENSMUST00000071565	Pfam	IPR004038	Ribosomal protein L7Ae/L30e/S12e/Gadd45	3.91053
TC0300003226.mm.1	2.26059	1.85722	1.3226	up	0.0380672	0.707694	Gm5150	NM_001081687	predicted gene 5150	protein_coding	chr3	-	NM_001081687	15948070	16006332	40	3 A1|3	381484	NM_001081687	RefSeq	Mus musculus predicted gene 5150 (Gm5150), mRNA.	chr3	100	100	NM_001081687	Q1AN92	NM_001081687	Mm.217376	bone marrow| adult	NM_001081687	GO:0008150	biological_process	no biological data available	NM_001081687	GO:0005575	cellular_component	no biological data available	NM_001081687	GO:0003674	molecular_function	no biological data available	NA	NA	NA	ENSMUST00000108347	Pfam	IPR013106	Immunoglobulin V-set domain	2.1223
TC0X00001213.mm.1	2.19883	2.65165	-1.36872	down	0.0293239	0.678024	Gm5167	XM_356374	predicted gene 5167	protein_coding	chrX	+	XM_356374	123788228	123813765	42	X E3|X	382265	XM_356374	RefSeq	[retired] PREDICTED: Mus musculus predicted gene 5167 (Gm5167), mRNA.	chrX	100	100	ENSMUST00000178148	J3QJW5	NA	NA	NA	ENSMUST00000178148	GO:0008150	biological_process	no biological data available	ENSMUST00000178148	GO:0005739	mitochondrion	inferred from direct assay	ENSMUST00000178148	GO:0003674	molecular_function	no biological data available	NA	NA	NA	NA	NA	NA	NA	2.23372
TC0500001665.mm.1	2.79032	2.33402	1.37202	up	0.0203284	0.639607	Gm5294	NM_001195128	predicted gene 5294	protein_coding	chr5	+	NM_001195128	138820080	138821619	30	5 G2|5	384244	NM_001195128	RefSeq	Mus musculus predicted gene 5294 (Gm5294), mRNA.	chr5	100	100	NM_001195128	J3QP53	NM_001195128	Mm.485002	NA	NM_001195128	GO:0006351	transcription, DNA-templated	inferred from electronic annotation	NM_001195128	GO:0005634	nucleus	inferred from electronic annotation	NM_001195128	GO:0003677	DNA binding	inferred from electronic annotation	NA	NA	NA	ENSMUST00000179205	Pfam	IPR001766	Transcription factor, fork head	2.69762
TC1000001285.mm.1	7.38565	6.93737	1.36441	up	0.00135554	0.343108	Gm5428	XM_483949	predicted gene 5428	protein_coding	chr10	+	XM_483949	111125851	111126780	30	10 D1|10	432502	XM_483949	RefSeq	PREDICTED: Mus musculus predicted gene 5428 (Gm5428), mRNA.	chr10	100	100	ENSMUST00000171120	E9PUX4	NA	NA	NA	ENSMUST00000171120	GO:0006412	translation	inferred from electronic annotation	XM_483949	GO:0005840	ribosome	inferred from electronic annotation	ENSMUST00000171120	GO:0003674	molecular_function	no biological data available	NA	NA	NA	ENSMUST00000171120	Pfam	IPR000915	60S ribosomal protein L6E	7.366
TC1200000318.mm.1	2.53225	2.19916	1.25972	up	0.00524069	0.489247	Gm5434	NR_003649	ubiquitin-conjugating enzyme E2F (putative) pseudogene	protein_coding	chr12	+	NR_003649	36090379	36091829	30	12 A3|12	432649	NR_003649	RefSeq	Mus musculus predicted gene 5434 (Gm5434), non-coding RNA.	chr12	100	100	NR_003649	Q3UWQ3	NR_003649	Mm.347860	fertilized ovum| ovary|oocyte| zygote	NR_003649	GO:0045116	protein neddylation	inferred from electronic annotation	NA	NA	NA	NA	NR_003649	GO:0000166	nucleotide binding	inferred from electronic annotation	NA	NA	NA	ENSMUST00000071825	Pfam	IPR000608	Ubiquitin-conjugating enzyme, E2	2.52055
TC1200002034.mm.1	3.10821	2.75102	1.28093	up	0.0134713	0.588832	Gm5435	ENSMUST00000179295	predicted gene 5435	protein_coding	chr12	-	ENSMUST00000179295	82495419	82496537	30	NA	NA	ENSMUST00000179295	ENSEMBL	ensembl:known chromosome:GRCm38:12:82495419:82496537:-1 gene:ENSMUSG00000094374 gene_biotype:protein_coding transcript_biotype:protein_coding	chr12	100	100	ENSMUST00000179295	J3QNT2	NA	NA	NA	ENSMUST00000179295	GO:0006367	transcription initiation from RNA polymerase II promoter	inferred from electronic annotation	ENSMUST00000179295	GO:0005672	transcription factor TFIIA complex	inferred from electronic annotation	NA	NA	NA	NA	NA	NA	NA	ENSMUST00000179295	Pfam	IPR004855	Transcription factor IIA, alpha/beta subunit	3.14164
TC0600001305.mm.1	3.12096	2.78162	1.26518	up	0.00225546	0.38397	Gm5580	ENSMUST00000076334	predicted pseudogene 5580	protein_coding	chr6	+	ENSMUST00000076334	116551141	116552502	30	NA	NA	ENSMUST00000076334	ENSEMBL	[retired] cdna:pseudogene chromosome:GRCm38:6:116551141:116552502:1 gene:ENSMUSG00000060393 gene_biotype:pseudogene transcript_biotype:processed_pseudogene	chr6	100	100	BC158083	Q91VC3	NA	NA	NA	BC158083	GO:0000184	nuclear-transcribed mRNA catabolic process, nonsense-mediated decay	inferred from electronic annotation	BC158083	GO:0005634	nucleus	inferred from electronic annotation	BC158083	GO:0000166	nucleotide binding	inferred from electronic annotation	BC158083	GenMAPP	mRNA_processing_binding_Reactome	NA	NA	NA	NA	3.15237
TC1400002788.mm.1	3.73764	3.48414	1.1921	up	0.0462942	0.737508	Gm5796	NM_001029930	predicted gene 5796	protein_coding	chr14	+	NM_001029930	3960179	4132784	300	14 A1|14	545007	NM_001029930	RefSeq	Mus musculus predicted gene 5796 (Gm5796), mRNA.	chr14	100	100	NM_001029930	A6NAV7	NM_001029930	Mm.360540	embryonic tissue| eye| mammary gland| spinal cord| testis| uterus| blastocyst| organogenesis| fetus| juvenile| adult	NM_001029930	GO:0008150	biological_process	no biological data available	NM_001029930	GO:0005575	cellular_component	no biological data available	NM_001029930	GO:0003674	molecular_function	no biological data available	NA	NA	NA	ENSMUST00000096184	Pfam	IPR006907	Domain of unknown function DUF622	3.74037
TC0X00001216.mm.1	2.15874	2.59159	-1.34989	down	0.0095281	0.54577	Gm5945	XM_621082	predicted gene 5945	protein_coding	chrX	+	XM_621082	124016019	124041521	32	X E3|X	546368	XM_621082	RefSeq	[retired] PREDICTED: Mus musculus predicted gene 5945 (Gm5945), mRNA.	chrX	100	100	NA	NA	NA	NA	NA	NA	NA	NA	NA	NA	NA	NA	NA	NA	NA	NA	NA	NA	NA	NA	NA	NA	NA	NA	2.22327
TC1400001220.mm.1	2.64353	2.31713	1.25389	up	0.0356259	0.698289	Gm6232	XM_001480998	predicted gene 6232	protein_coding	chr14	+	XM_001480998	106464842	106465525	30	14 E2.3|14	621487	XM_001480998	RefSeq	PREDICTED: Mus musculus predicted gene 6232 (Gm6232), mRNA.	chr14	100	100	NA	NA	NA	NA	NA	NA	NA	NA	NA	NA	NA	NA	NA	NA	NA	NA	NA	NA	NA	NA	NA	NA	NA	NA	2.56991
TC0X00000321.mm.1	1.23886	1.71254	-1.38864	down	0.0129582	0.584676	Gm6268	NR_044989	predicted gene 6268	protein_coding	chrX	+	NR_044989	36403477	36404655	30	X A3.3|X	621901	NR_044989	RefSeq	Mus musculus predicted gene 6268 (Gm6268), long non-coding RNA.	chrX	100	100	NR_044989	A2A3U9	NR_044989	Mm.491051	NA	NR_044989	GO:0008150	biological_process	no biological data available	NR_044989	GO:0005575	cellular_component	no biological data available	NR_044989	GO:0003674	molecular_function	no biological data available	NA	NA	NA	NA	NA	NA	NA	1.00344
TC0500000078.mm.1	1.62448	1.87166	-1.18688	down	0.0187233	0.623695	Gm6465	ENSMUST00000168154	predicted gene 6465	protein_coding	chr5	+	ENSMUST00000168154	11845539	11850352	50	NA	NA	ENSMUST00000168154	ENSEMBL	havana:putative chromosome:GRCm38:5:11845539:11850352:1 gene:ENSMUSG00000094036 gene_biotype:protein_coding transcript_biotype:protein_coding	chr5	100	100	ENSMUST00000168154	F7A7Y6	NA	NA	NA	NA	NA	NA	NA	NA	NA	NA	NA	NA	NA	NA	NA	NA	NA	NA	ENSMUST00000168154	Pfam	IPR006907	Domain of unknown function DUF622	1.56081
TC0X00001208.mm.1	2.00024	2.37081	-1.29286	down	0.0141494	0.593558	Gm6604	XM_621081	predicted gene 6604	protein_coding	chrX	+	XM_621081	123581700	123602172	32	X E3|X	625591	XM_621081	RefSeq	[retired] PREDICTED: Mus musculus predicted gene 6604 (Gm6604), mRNA.	chrX	100	100	ENSMUST00000178457	J3QNM1	ENSMUST00000178457	Mm.391303	testis| adult	ENSMUST00000178457	GO:0008150	biological_process	no biological data available	ENSMUST00000178457	GO:0005575	cellular_component	no biological data available	ENSMUST00000178457	GO:0003674	molecular_function	no biological data available	NA	NA	NA	NA	NA	NA	NA	1.9909
TC0X00002331.mm.1	1.39503	1.69195	-1.22852	down	0.0448747	0.73558	Gm6760	NM_001177377	predicted gene 6760	protein_coding	chrX	-	NM_001177377	64151404	64152198	30	X A6|X	627470	NM_001177377	RefSeq	Mus musculus predicted gene 6760 (Gm6760), mRNA.	chrX	100	100	NM_001177377	Q0ZNK3	NM_001177377	Mm.233605	testis| adult	NM_001177377	GO:0008150	biological_process	no biological data available	NM_001177377	GO:0005575	cellular_component	no biological data available	NM_001177377	GO:0003674	molecular_function	no biological data available	NA	NA	NA	NA	NA	NA	NA	1.38074
TC1700002821.mm.1	2.94822	2.72963	1.16359	up	0.0236995	0.660112	Gm7030	NM_001177467	predicted gene 7030	protein_coding	chr17	-	NM_001177467	36127479	36129425	40	17 B1|17	630294	NM_001177467	RefSeq	Mus musculus predicted gene 7030 (Gm7030), mRNA.	chr17	100	100	NM_001177467	A7VMS2	NM_001177467	Mm.484916	NA	NM_001177467	GO:0002474	antigen processing and presentation of peptide antigen via MHC class I	not recorded	NM_001177467	GO:0005886	plasma membrane	not recorded	NM_001177467	GO:0005102	receptor binding	not recorded	NA	NA	NA	ENSMUST00000172968	Pfam	IPR001039	MHC class I alpha chain, alpha1 alpha2 domains	2.931
TC1900001760.mm.1	3.62613	3.3996	1.17002	up	0.013265	0.588434	Gm7102	NM_001177513	predicted gene 7102	protein_coding	chr19	-	NM_001177513	61174686	61176309	30	19 D3|19	633057	NM_001177513	RefSeq	Mus musculus predicted gene 7102 (Gm7102), mRNA.	chr19	100	100	NM_001177513	J3QQ10	NM_001177513	Mm.426097	embryonic tissue| testis| cleavage| organogenesis| fetus	NM_001177513	GO:0008150	biological_process	no biological data available	NM_001177513	GO:0005575	cellular_component	no biological data available	NM_001177513	GO:0003674	molecular_function	no biological data available	NA	NA	NA	NA	NA	NA	NA	3.69636
TC1000002429.mm.1	3.94421	3.43541	1.42287	up	0.0241056	0.660112	Gm7138	ENSMUST00000167669	predicted gene 7138	protein_coding	chr10	-	ENSMUST00000167669	77776252	77776944	30	NA	NA	ENSMUST00000167669	ENSEMBL	ensembl:known chromosome:GRCm38:10:77776252:77776944:-1 gene:ENSMUSG00000095593 gene_biotype:protein_coding transcript_biotype:protein_coding	chr10	100	100	ENSMUST00000167669	L7N2C3	NA	NA	NA	ENSMUST00000167669	GO:0008150	biological_process	no biological data available	ENSMUST00000167669	GO:0005575	cellular_component	no biological data available	ENSMUST00000167669	GO:0003674	molecular_function	no biological data available	NA	NA	NA	NA	NA	NA	NA	4.03657
TC1400002795.mm.1	3.03691	2.74723	1.22237	up	0.0142325	0.593909	Gm8281	ENSMUST00000100893	predicted gene, 8281	protein_coding	chr14	+	ENSMUST00000100893	5071040	5093318	90	NA	NA	ENSMUST00000100893	ENSEMBL	ensembl:known chromosome:GRCm38:14:5085714:5088797:1 gene:ENSMUSG00000095681 gene_biotype:protein_coding transcript_biotype:protein_coding	chr14	100	100	ENSMUST00000100893	L7N235	ENSMUST00000100893	Mm.459255	embryonic tissue	ENSMUST00000100893	GO:0008150	biological_process	no biological data available	ENSMUST00000100893	GO:0005575	cellular_component	no biological data available	ENSMUST00000100893	GO:0003674	molecular_function	no biological data available	NA	NA	NA	ENSMUST00000100893	Pfam	IPR006907	Domain of unknown function DUF622	3.02673
TC0400001353.mm.1	2.29792	2.0154	1.21632	up	0.0156425	0.602862	Gm8439	NM_001101603	predicted gene 8439	protein_coding	chr4	+	NM_001101603	120588745	120609673	30	4 D2.2|4	667063	NM_001101603	RefSeq	Mus musculus predicted gene 8439 (Gm8439), mRNA.	chr4	100	100	NM_001101603	G3UWA7	NM_001101603	Mm.90231	mammary gland| juvenile| adult	NM_001101603	GO:0008150	biological_process	no biological data available	NM_001101603	GO:0005575	cellular_component	no biological data available	NM_001101603	GO:0003674	molecular_function	no biological data available	NA	NA	NA	NA	NA	NA	NA	2.29729
TC0500000076.mm.1	1.74217	1.97429	-1.17456	down	0.0296105	0.678405	Gm8922	ENSMUST00000170057	predicted gene 8922	protein_coding	chr5	+	ENSMUST00000170057	11682002	11686856	50	NA	NA	ENSMUST00000170057	ENSEMBL	havana:putative chromosome:GRCm38:5:11682002:11686856:1 gene:ENSMUSG00000094105 gene_biotype:protein_coding transcript_biotype:protein_coding	chr5	100	100	ENSMUST00000170057	F6XVS9	NA	NA	NA	NA	NA	NA	NA	NA	NA	NA	NA	NA	NA	NA	NA	NA	NA	NA	ENSMUST00000170057	Pfam	IPR006907	Domain of unknown function DUF622	1.65936
TC0500000077.mm.1	1.75869	2.00226	-1.18392	down	0.013873	0.588832	Gm8926	ENSMUST00000167566	predicted gene 8926	protein_coding	chr5	+	ENSMUST00000167566	11770548	11775300	50	NA	NA	ENSMUST00000167566	ENSEMBL	havana:putative chromosome:GRCm38:5:11770548:11775300:1 gene:ENSMUSG00000094205 gene_biotype:protein_coding transcript_biotype:protein_coding	chr5	100	100	ENSMUST00000167566	L7MUE8	NA	NA	NA	NA	NA	NA	NA	NA	NA	NA	NA	NA	NA	NA	NA	NA	NA	NA	ENSMUST00000167566	Pfam	IPR006907	Domain of unknown function DUF622	1.72748
TC1400001218.mm.1	2.45226	2.14064	1.2411	up	0.00869018	0.533181	Gm9325	XM_001003391	predicted gene 9325	protein_coding	chr14	+	XM_001003391	106458150	106458833	30	14 E2.3|14	668738	XM_001003391	RefSeq	PREDICTED: Mus musculus predicted gene 9325 (Gm9325), mRNA.	chr14	100	100	NA	NA	NA	NA	NA	NA	NA	NA	NA	NA	NA	NA	NA	NA	NA	NA	NA	NA	NA	NA	NA	NA	NA	NA	2.54184
TC1400001219.mm.1	2.2022	1.90698	1.22708	up	0.0479712	0.742197	Gm9326	XM_001003396	predicted gene 9326	protein_coding	chr14	+	XM_001003396	106461495	106462178	30	14 E2.3|14	668739	XM_001003396	RefSeq	PREDICTED: Mus musculus predicted gene 9326 (Gm9326), mRNA.	chr14	100	100	NA	NA	NA	NA	NA	NA	NA	NA	NA	NA	NA	NA	NA	NA	NA	NA	NA	NA	NA	NA	NA	NA	NA	NA	2.11639
TC0800002362.mm.1	1.80376	2.20095	-1.31694	down	0.0477545	0.741263	Gm9495	XM_001475988	predicted gene 9495	protein_coding	chr8	-	XM_001475988	69429270	69453396	120	8 B3.3|8	670593	XM_001475988	RefSeq	PREDICTED: Mus musculus predicted gene 9495 (Gm9495), mRNA.	chr8	100	100	NA	NA	XM_001475988	Mm.305374	embryonic tissue| organogenesis	NA	NA	NA	NA	NA	NA	NA	NA	NA	NA	NA	NA	NA	NA	NA	NA	NA	NA	NA	1.64215
TC1400001608.mm.1	5.37651	5.9189	-1.45638	down	0.037189	0.706665	Gm9780	XM_001472394	predicted gene 9780	protein_coding	chr14	-	XM_001472394	26027278	26042860	92	14 A3|14	100039175	XM_001472394	RefSeq	PREDICTED: Mus musculus predicted gene 9780 (Gm9780), mRNA.	chr14	100	100	XM_001472394	Q8K262	ENSMUST00000184272	Mm.439926	bone| brain| connective tissue| embryonic tissue| extraembryonic tissue| heart| inner ear| joint| kidney| liver| lung| mammary gland| skin| spleen| thymus| tongue| morula| blastocyst| fetus| neonate| juvenile| adult	NA	NA	NA	NA	XM_001472394	GO:0005576	extracellular region	inferred from electronic annotation	NA	NA	NA	NA	NA	NA	NA	NA	NA	NA	NA	5.72296
TC1600002066.mm.1	1.9271	1.35361	1.48812	up	0.0423018	0.722532	Gm9881	XR_141302	predicted gene 9881	protein_coding	chr16	-	XR_141302	91168197	91171435	15	NA	791288	XR_141302	RefSeq	PREDICTED: Mus musculus predicted gene 9881 (Gm9881), misc_RNA.	chr16	100	100	XR_141302	Q8BR56	XR_141302	Mm.483659	adult	XR_141302	GO:0008150	biological_process	no biological data available	XR_141302	GO:0005575	cellular_component	no biological data available	XR_141302	GO:0003674	molecular_function	no biological data available	NA	NA	NA	NA	NA	NA	NA	1.49414
TC0900001391.mm.1	3.35542	3.0878	1.20381	up	0.0334164	0.692617	Gmppb	NM_177910	GDP-mannose pyrophosphorylase B	protein_coding	chr9	+	NM_177910	108049269	108058592	200	9 F2|9	331026	NM_177910	RefSeq	Mus musculus GDP-mannose pyrophosphorylase B (Gmppb), mRNA.	chr9	100	100	NM_177910	Q8BTZ7	NM_177910	Mm.22554	bone| bone marrow| brain| connective tissue| embryonic tissue| extraembryonic tissue| eye| heart| inner ear| intestine| joint| kidney| liver| lung| lymph node| mammary gland| muscle| pituitary gland| salivary gland| skin| spinal cord| thymus| thyroid| tongue| cleavage| blastocyst| gastrula| fetus| neonate| juvenile| adult	NM_177910	GO:0009058	biosynthetic process	inferred from electronic annotation	NM_177910	GO:0005737	cytoplasm	inferred from electronic annotation	NM_177910	GO:0000166	nucleotide binding	inferred from electronic annotation	NA	NA	NA	ENSMUST00000047947	Pfam	IPR001451	Bacterial transferase hexapeptide repeat	3.35542
TC1300000523.mm.1	5.90609	5.3966	1.42354	up	0.0498537	0.749521	Gmpr	NM_025508	guanosine monophosphate reductase	protein_coding	chr13	+	NM_025508	45507444	45546383	143	13 A5|13	66355	NM_025508	RefSeq	Mus musculus guanosine monophosphate reductase (Gmpr), mRNA.	chr13	100	100	NM_025508	Q9DCZ1	NM_025508	Mm.290802	bone| bone marrow| brain| embryonic tissue| epididymis| extraembryonic tissue| eye| fertilized ovum| heart| inner ear| intestine| kidney| liver| lung| mammary gland| muscle| ovary| pancreas| pituitary gland| skin| spinal cord| spleen| stomach| sympathetic ganglion| testis| thymus| tongue|oocyte| unfertilized ovum| zygote| organogenesis| fetus| neonate| juvenile| adult	NM_025508	GO:0006144	purine nucleobase metabolic process	inferred from electronic annotation	NM_025508	GO:1902560	GMP reductase complex	inferred from electronic annotation	NM_025508	GO:0003824	catalytic activity	inferred from electronic annotation	NA	NA	NA	ENSMUST00000000260	Pfam	IPR001093	IMP dehydrogenase/GMP reductase	5.65014
TC0500001995.mm.1	5.86102	6.27516	-1.33251	down	0.0277919	0.672278	Gnai1	NM_010305	guanine nucleotide binding protein (G protein), alpha inhibiting 1	protein_coding	chr5	-	NM_010305	18265135	18360413	110	5 A3|5 8.16 cM	14677	NM_010305	RefSeq	Mus musculus guanine nucleotide binding protein (G protein), alpha inhibiting 1 (Gnai1), mRNA.	chr5	100	100	NM_010305	B2RSH2	NM_010305	Mm.254629	bone| bone marrow| brain| embryonic tissue| extraembryonic tissue| eye| heart| inner ear| intestine| kidney| liver| lung| mammary gland| molar| oviduct| pancreas| pituitary gland| skin| spinal cord| stomach| thymus| uterus| cleavage| morula| fetus| neonate| juvenile| adult	NM_010305	GO:0006184	GTP catabolic process	not recorded	NM_010305	GO:0005622	intracellular	inferred from direct assay	NM_010305	GO:0000166	nucleotide binding	inferred from electronic annotation	NM_010305	GenMAPP	G_Protein_Signaling	ENSMUST00000074694	Pfam	IPR001019	Guanine nucleotide binding protein (G-protein), alpha subunit	5.87057
TC0400002077.mm.1	7.76807	8.0028	-1.17668	down	0.0362394	0.700346	Gnb1	NM_001160016	guanine nucleotide binding protein (G protein), beta 1	protein_coding	chr4	+	NM_001160016	155491361	155559269	222	4 E2|4 86.17 cM	14688	NM_001160016	RefSeq	Mus musculus guanine nucleotide binding protein (G protein), beta 1 (Gnb1), transcript variant 2, mRNA.	chr4	100	100	NM_001160016	P62874	NM_001160016	Mm.2344	adrenal gland| bladder| blood| bone| bone marrow| brain| embryonic tissue| extraembryonic tissue| eye| heart| inner ear| intestine| kidney| lung| lymph node| mammary gland| molar| muscle| olfactory mucosa| ovary| pancreas| pituitary gland| prostate| salivary gland| skin| spinal cord| spleen| stomach| sympathetic ganglion| testis| thymus| thyroid| uterus| cleavage| morula| blastocyst| egg cylinder…	NA	NA	NA	NA	NM_001160016	GO:0001750	photoreceptor outer segment	inferred from direct assay	NM_001160016	GO:0001664	G-protein coupled receptor binding	not recorded	NM_001160016	GenMAPP	G_Protein_Signaling	ENSMUST00000030940	Pfam	IPR001680	WD40 repeat	7.83784
TC0600000007.mm.1	4.19019	3.69738	1.40718	up	0.00301482	0.423073	Gng11	NM_025331	guanine nucleotide binding protein (G protein), gamma 11	protein_coding	chr6	+	NM_025331	4003943	4008446	40	6 A1|6	66066	NM_025331	RefSeq	Mus musculus guanine nucleotide binding protein (G protein), gamma 11 (Gng11), mRNA.	chr6	100	100	NM_025331	P61953	NM_025331	Mm.25547	brain| embryonic tissue| extraembryonic tissue| eye| heart| inner ear| intestine| kidney| liver| lung| mammary gland| muscle| pituitary gland| prostate| spleen| stomach| tongue| uterus| organogenesis| fetus| neonate| juvenile| adult	NM_025331	GO:0007165	signal transduction	inferred from electronic annotation	NM_025331	GO:0005834	heterotrimeric G-protein complex	inferred from electronic annotation	NM_025331	GO:0004871	signal transducer activity	inferred from electronic annotation	NA	NA	NA	ENSMUST00000031670	Pfam	IPR015898	G-protein gamma-like domain	4.21356
TC1900001072.mm.1	2.05025	2.75427	-1.62904	down	0.0116227	0.563665	Gng3	NM_010316	guanine nucleotide binding protein (G protein), gamma 3	protein_coding	chr19	-	NM_010316	8836929	8839246	50	19 A|19 5.76 cM	14704	NM_010316	RefSeq	Mus musculus guanine nucleotide binding protein (G protein), gamma 3 (Gng3), mRNA.	chr19	100	100	NM_010316	P63216	NM_010316	Mm.329700	brain| embryonic tissue| eye| fertilized ovum| intestine| ovary| pancreas| prostate| thyroid|oocyte| zygote| cleavage| blastocyst| gastrula| organogenesis| fetus| neonate| juvenile| adult	NM_010316	GO:0006184	GTP catabolic process	not recorded	NM_010316	GO:0005834	heterotrimeric G-protein complex	not recorded	NM_010316	GO:0001664	G-protein coupled receptor binding	not recorded	NA	NA	NA	ENSMUST00000096259	Pfam	IPR015898	G-protein gamma-like domain	1.73906
TC0700000241.mm.1	2.56599	2.38372	1.13467	up	0.0497897	0.749428	Gng8	NM_010320	guanine nucleotide binding protein (G protein), gamma 8	protein_coding	chr7	+	NM_010320	16891786	16895435	60	7 A2|7 9.15 cM	14709	NM_010320	RefSeq	Mus musculus guanine nucleotide binding protein (G protein), gamma 8 (Gng8), mRNA.	chr7	100	100	NM_010320	Q0VG93	NM_010320	Mm.103770	brain| embryonic tissue| lung| nasopharynx| organogenesis| fetus| neonate| adult	NM_010320	GO:0007165	signal transduction	inferred from electronic annotation	NM_010320	GO:0005834	heterotrimeric G-protein complex	inferred from electronic annotation	NM_010320	GO:0004871	signal transducer activity	inferred from electronic annotation	NM_010320	GenMAPP	G_Protein_Signaling	ENSMUST00000078182	Pfam	IPR015898	G-protein gamma-like domain	2.58469
TC1000003213.mm.1	5.59476	4.3738	2.33102	up	0.00566044	0.494246	Gp49a	NM_008147	glycoprotein 49 A	protein_coding	chr10	+	NM_008147	51480632	51486316	177	10 B3|10	14727	NM_008147	RefSeq	Mus musculus glycoprotein 49 A (Gp49a), transcript variant 1, mRNA.	chr10	100	100	NM_008147	Q61450	NM_008147	Mm.439661	blood| bone| bone marrow| embryonic tissue| joint| mammary gland| ovary| skin| spleen| thymus| neonate| juvenile| adult	NA	NA	NA	NA	NM_008147	GO:0016020	membrane	inferred from electronic annotation	ENSMUST00000102894	GO:0005515	protein binding	inferred from electronic annotation	NA	NA	NA	NA	NA	NA	NA	5.39686
TC0600001016.mm.1	3.69939	3.29301	1.32535	up	0.00135179	0.343108	Gp9	NM_018762	glycoprotein 9 (platelet)	protein_coding	chr6	+	NM_018762	87778136	87779762	30	6 D1|6 39.13 cM	54368	NM_018762	RefSeq	Mus musculus glycoprotein 9 (platelet) (Gp9), mRNA.	chr6	100	100	NM_018762	O88186	NM_018762	Mm.12897	inner ear| lymph node| spleen| fetus| neonate| juvenile| adult	NM_018762	GO:0007155	cell adhesion	inferred from electronic annotation	NM_018762	GO:0016020	membrane	inferred from electronic annotation	NM_018762	GO:0003674	molecular_function	no biological data available	NA	NA	NA	ENSMUST00000032133	Pfam	IPR000372	Leucine-rich repeat-containing N-terminal	3.67456
TC0X00002211.mm.1	4.55042	5.32074	-1.70564	down	0.00138396	0.343108	Gpc3	NM_016697	glypican 3	protein_coding	chrX	-	NM_016697	52272426	52613974	95	X|X A3.3	14734	NM_016697	RefSeq	Mus musculus glypican 3 (Gpc3), mRNA.	chrX	100	100	NM_016697	Q8CFZ4	NM_016697	Mm.22515	bone| brain| embryonic tissue| extraembryonic tissue| eye| heart| inner ear| joint| kidney| liver| lung| mammary gland| molar| ovary| pancreas| pineal gland| pituitary gland| prostate| sympathetic ganglion| testis| blastocyst| egg cylinder| gastrula| organogenesis| fetus| neonate| juvenile| adult	NM_016697	GO:0001658	branching involved in ureteric bud morphogenesis	inferred from genetic interaction	NM_016697	GO:0005576	extracellular region	inferred from electronic annotation	NM_016697	GO:0005515	protein binding	inferred from physical interaction	NA	NA	NA	ENSMUST00000069360	Pfam	IPR001863	Glypican	4.78781
TC1200000700.mm.1	5.81367	6.35194	-1.45223	down	0.00786237	0.525988	Gphn	NM_145965	gephyrin	protein_coding	chr12	+	NM_145965	78226655	78684772	270	12 D2|12	268566	NM_145965	RefSeq	Mus musculus gephyrin (Gphn), transcript variant 1, mRNA.	chr12	100	100	NM_145965	Q8BUV3	NM_145965	Mm.341742	blood| brain| embryonic tissue| eye| heart| inner ear| intestine| kidney| liver| lung| mammary gland| muscle| pancreas| skin| spinal cord| spleen| sympathetic ganglion| testis| thymus| tongue| blastocyst| gastrula| organogenesis| fetus| neonate| juvenile| adult	NM_145965	GO:0006777	Mo-molybdopterin cofactor biosynthetic process	inferred from mutant phenotype	NM_145965	GO:0005622	intracellular	inferred from direct assay	NM_145965	GO:0000166	nucleotide binding	inferred from electronic annotation	NA	NA	NA	ENSMUST00000052472	Pfam	IPR001453	Molybdopterin binding domain	5.86529
TC0700002828.mm.1	8.18748	8.73289	-1.45944	down	0.0174932	0.615731	Gpi1	NM_008155	glucose phosphate isomerase 1	protein_coding	chr7	-	NM_008155	34201327	34230336	247	7 B1|7 19.46 cM	14751	NM_008155	RefSeq	Mus musculus glucose phosphate isomerase 1 (Gpi1), mRNA.	chr7	100	100	NM_008155	P06745	NM_008155	Mm.589	adrenal gland| bladder| blood| bone| bone marrow| brain| connective tissue| dorsal root ganglion| embryonic tissue| extraembryonic tissue| eye| fertilized ovum| heart| inner ear| intestine| joint| kidney| liver| lung| lymph node| mammary gland| molar| muscle| nasopharynx| olfactory mucosa| ovary| pancreas| pituitary gland| prostate| salivary gland| skin| spinal cord| spleen| stomach| sympathetic …	NM_008155	GO:0001525	angiogenesis	inferred from electronic annotation	NM_008155	GO:0005576	extracellular region	inferred from electronic annotation	NM_008155	GO:0004347	glucose-6-phosphate isomerase activity	inferred from direct assay	NM_008155	GenMAPP	Glycolysis_and_Gluconeogenesis	ENSMUST00000038027	Pfam	IPR001672	Phosphoglucose isomerase (PGI)	8.42235
TC0X00000063.mm.1	4.62537	4.84066	-1.16094	down	0.023408	0.660112	Gpkow	NM_173747	G patch domain and KOW motifs	protein_coding	chrX	+	NM_173747	7697131	7710262	200	X A1.1|X 3.47 cM	209416	NM_173747	RefSeq	Mus musculus G patch domain and KOW motifs (Gpkow), mRNA.	chrX	100	100	NM_173747	Q56A08	NM_173747	Mm.148753	blood| bone marrow| brain| connective tissue| embryonic tissue| extraembryonic tissue| eye| kidney| liver| lung| lymph node| mammary gland| ovary| pancreas| pituitary gland| prostate| skin| spleen| testis| thymus| blastocyst| gastrula| organogenesis| fetus| neonate| juvenile| adult	NM_173747	GO:0008150	biological_process	no biological data available	NM_173747	GO:0005634	nucleus	not recorded	NM_173747	GO:0003676	nucleic acid binding	inferred from electronic annotation	NA	NA	NA	ENSMUST00000049896	Pfam	IPR000467	G-patch domain	4.65901
TC0400001615.mm.1	3.268	2.90198	1.28879	up	0.00989961	0.546197	Gpn2	NM_133884	GPN-loop GTPase 2	protein_coding	chr4	+	NM_133884	133584362	133591735	90	4 D2.3|4	100210	NM_133884	RefSeq	Mus musculus GPN-loop GTPase 2 (Gpn2), transcript variant 1, mRNA.	chr4	100	100	NM_133884	Q8VEJ1	NM_133884	Mm.274001	bladder| blood| bone marrow| brain| dorsal root ganglion| embryonic tissue| extraembryonic tissue| eye| fertilized ovum| intestine| kidney| liver| lung| mammary gland| muscle| ovary| pancreas| pineal gland| skin| spinal cord| testis| thymus| uterus| vagina|oocyte| zygote| cleavage| morula| gastrula| organogenesis| fetus| neonate| juvenile| adult	NM_133884	GO:0008150	biological_process	no biological data available	NM_133884	GO:0005575	cellular_component	no biological data available	NM_133884	GO:0000166	nucleotide binding	inferred from electronic annotation	NA	NA	NA	ENSMUST00000030661	Pfam	IPR004130	Uncharacterised protein family, ATP binding	3.30979
TC1700002354.mm.1	5.44073	5.86434	-1.34127	down	0.0475299	0.741107	Gpr108	NM_030084	G protein-coupled receptor 108	protein_coding	chr17	-	NM_030084	57234914	57247641	170	17|17 E1.1	78308	NM_030084	RefSeq	Mus musculus G protein-coupled receptor 108 (Gpr108), mRNA.	chr17	100	100	NM_030084	Q91WD0	NM_030084	Mm.28468	adrenal gland| bladder| blood| bone| bone marrow| brain| connective tissue| embryonic tissue| extraembryonic tissue| eye| heart| intestine| joint| kidney| liver| lung| lymph node| mammary gland| muscle| ovary| pancreas| pineal gland| pituitary gland| prostate| salivary gland| skin| spinal cord| spleen| stomach| testis| thymus| tongue| uterus| unfertilized ovum| blastocyst| egg cylinder| organogen…	NM_030084	GO:0008150	biological_process	no biological data available	NM_030084	GO:0016020	membrane	inferred from electronic annotation	NM_030084	GO:0003674	molecular_function	no biological data available	NA	NA	NA	ENSMUST00000005975	Pfam	IPR009637	Transmembrane receptor, eukaryota	5.66378
TC1900000029.mm.1	1.59051	1.38734	1.15122	up	0.0476455	0.741231	Gpr152	NM_206973	G protein-coupled receptor 152	protein_coding	chr19	+	NM_206973	4139799	4145741	30	19 A|19	269053	NM_206973	RefSeq	Mus musculus G protein-coupled receptor 152 (Gpr152), mRNA.	chr19	100	100	NM_206973	Q8BXS7	NM_206973	Mm.131677	embryonic tissue| eye| heart| fetus| adult	NM_206973	GO:0007165	signal transduction	inferred from electronic annotation	NM_206973	GO:0005886	plasma membrane	inferred from electronic annotation	NM_206973	GO:0004871	signal transducer activity	inferred from electronic annotation	NA	NA	NA	ENSMUST00000096338	Pfam	IPR000276	G protein-coupled receptor, rhodopsin-like	1.49315
TC0200000342.mm.1	2.24871	2.54772	-1.2303	down	0.0176026	0.615834	Gpr158	NM_001004761	G protein-coupled receptor 158	protein_coding	chr2	+	NM_001004761	21367542	21830547	141	2 A3|2	241263	NM_001004761	RefSeq	Mus musculus G protein-coupled receptor 158 (Gpr158), mRNA.	chr2	100	100	NM_001004761	Q8C419	NM_001004761	Mm.166647	brain| embryonic tissue| eye| pancreas| pituitary gland| sympathetic ganglion| fetus| neonate| juvenile| adult	NM_001004761	GO:0007165	signal transduction	inferred from electronic annotation	NM_001004761	GO:0005886	plasma membrane	inferred from electronic annotation	NM_001004761	GO:0004871	signal transducer activity	inferred from electronic annotation	NA	NA	NA	ENSMUST00000055946	Pfam	IPR017978	GPCR, family 3, C-terminal	2.15561
TC0600001146.mm.1	3.89839	3.21255	1.60863	up	0.00313065	0.427343	Gpr27	NM_008158	G protein-coupled receptor 27	protein_coding	chr6	+	NM_008158	99692679	99693818	30	6|6 E1	14761	NM_008158	RefSeq	Mus musculus G protein-coupled receptor 27 (Gpr27), mRNA.	chr6	100	100	NM_008158	O54897	NM_008158	Mm.35009	bladder| brain| embryonic tissue| eye| heart| spinal cord| thymus| fetus| juvenile| adult	NM_008158	GO:0007165	signal transduction	inferred from electronic annotation	NM_008158	GO:0005886	plasma membrane	inferred from electronic annotation	NM_008158	GO:0004871	signal transducer activity	inferred from electronic annotation	NM_008158	GenMAPP	GPCRDB_Class_A_Rhodopsin-like	ENSMUST00000101122	Pfam	IPR000276	G protein-coupled receptor, rhodopsin-like	4.00858
TC0X00001633.mm.1	3.19697	4.17387	-1.96824	down	0.00316514	0.428327	Gpr64	NM_001079847	G protein-coupled receptor 64	protein_coding	chrX	+	NM_001079847	160390690	160498070	324	X F4|X	237175	NM_001079847	RefSeq	Mus musculus G protein-coupled receptor 64 (Gpr64), transcript variant 3, mRNA.	chrX	100	100	NM_001079847	Q8CJ12	NM_001079847	Mm.213016	bone marrow| brain| embryonic tissue| epididymis| intestine| liver| mammary gland| oviduct| pancreas| spleen| stomach| thymus| fetus| juvenile| adult	NM_001079847	GO:0007165	signal transduction	inferred from electronic annotation	NM_001079847	GO:0005886	plasma membrane	inferred from electronic annotation	NM_001079847	GO:0004871	signal transducer activity	inferred from electronic annotation	NA	NA	NA	ENSMUST00000112398	Pfam	IPR000203	GPS motif	3.17654
TC0X00001306.mm.1	4.0399	4.27864	-1.17996	down	0.027641	0.672278	Gprasp1	NM_001004359	G protein-coupled receptor associated sorting protein 1	protein_coding	chrX	+	NM_001004359	135742692	135803474	372	X F1|X	67298	NM_001004359	RefSeq	Mus musculus G protein-coupled receptor associated sorting protein 1 (Gprasp1), transcript variant 2, mRNA.	chrX	100	100	NM_001004359	Q3UZB0	NM_001004359	Mm.271980	bone marrow| brain| connective tissue| embryonic tissue| eye| fertilized ovum| inner ear| kidney| liver| lung| mammary gland| ovary| pancreas| pineal gland| pituitary gland| skin| spinal cord| spleen| stomach| sympathetic ganglion| testis| thymus| thyroid| uterus|oocyte| zygote| cleavage| egg cylinder| organogenesis| fetus| neonate| juvenile| adult	NM_001004359	GO:0008333	endosome to lysosome transport	not recorded	NM_001004359	GO:0005634	nucleus	not recorded	NM_001004359	GO:0005515	protein binding	inferred from physical interaction	NA	NA	NA	ENSMUST00000096321	Pfam	IPR006911	Armadillo repeat-containing domain	4.0399
TC0800000991.mm.1	4.25879	5.30253	-2.06156	down	0.000122632	0.19258	Gpt2	NM_173866	glutamic pyruvate transaminase (alanine aminotransferase) 2	protein_coding	chr8	+	NM_173866	85492576	85527560	180	8 C3|8	108682	NM_173866	RefSeq	Mus musculus glutamic pyruvate transaminase (alanine aminotransferase) 2 (Gpt2), mRNA.	chr8	100	100	NM_173866	Q8BGT5	NM_173866	Mm.200423	bladder| blood| bone| bone marrow| brain| connective tissue| embryonic tissue| extraembryonic tissue| eye| fertilized ovum| heart| intestine| kidney| liver| lung| mammary gland| molar| muscle| olfactory mucosa| ovary| pancreas| prostate| salivary gland| skin| spinal cord| testis| thymus| tongue| vagina| zygote| cleavage| morula| blastocyst| organogenesis| fetus| neonate| juvenile| adult	NM_173866	GO:0006103	2-oxoglutarate metabolic process	not recorded	NM_173866	GO:0005739	mitochondrion	inferred from direct assay	NM_173866	GO:0003824	catalytic activity	inferred from electronic annotation	NA	NA	NA	ENSMUST00000034136	Pfam	IPR004839	Aminotransferase, class I/classII	4.45379
TC0900001402.mm.1	8.42404	8.99383	-1.48431	down	0.0485505	0.744951	Gpx1	NM_008160	glutathione peroxidase 1	protein_coding	chr9	+	NM_008160	108339080	108340344	30	9 F1|9 59.24 cM	14775	NM_008160	RefSeq	Mus musculus glutathione peroxidase 1 (Gpx1), mRNA.	chr9	100	100	NM_008160	P11352	NM_008160	Mm.1090	blood| bone| bone marrow| brain| connective tissue| dorsal root ganglion| embryonic tissue| extraembryonic tissue| eye| heart| inner ear| intestine| joint| kidney| liver| lung| lymph node| mammary gland| muscle| nasopharynx| ovary| pancreas| pineal gland| pituitary gland| prostate| salivary gland| skin| spinal cord| spleen| stomach| sympathetic ganglion| testis| thymus| thyroid| cleavage| morula|…	NM_008160	GO:0000302	response to reactive oxygen species	inferred from mutant phenotype	NM_008160	GO:0005634	nucleus	not recorded	NM_008160	GO:0004601	peroxidase activity	inferred from electronic annotation	NA	NA	NA	ENSMUST00000082429	Pfam	IPR000889	Glutathione peroxidase	8.70093
TC1300002689.mm.1	5.99911	6.64092	-1.56028	down	0.0109316	0.555309	Gpx8	NM_027127	glutathione peroxidase 8 (putative)	protein_coding	chr13	-	NM_027127	113042761	113046388	30	13 D2.2|13	69590	NM_027127	RefSeq	Mus musculus glutathione peroxidase 8 (putative) (Gpx8), mRNA.	chr13	100	100	NM_027127	Q9D7B7	NM_027127	Mm.12715	bladder| brain| connective tissue| embryonic tissue| extraembryonic tissue| eye| heart| inner ear| intestine| joint| kidney| lung| mammary gland| molar| ovary| oviduct| pancreas| pineal gland| pituitary gland| prostate| stomach| testis| thymus| tongue| cleavage| organogenesis| fetus| neonate| juvenile| adult	NM_027127	GO:0006979	response to oxidative stress	inferred from electronic annotation	NM_027127	GO:0016020	membrane	inferred from electronic annotation	NM_027127	GO:0004601	peroxidase activity	not recorded	NA	NA	NA	ENSMUST00000022282	Pfam	IPR000866	Alkyl hydroperoxide reductase subunit C/ Thiol specific antioxidant	6.20797
TC1500001065.mm.1	4.08713	4.2586	-1.1262	down	0.0460586	0.737508	Grasp	NM_019518	GRP1 (general receptor for phosphoinositides 1)-associated scaffold protein	protein_coding	chr15	+	NM_019518	101224207	101232756	88	15|15 F3	56149	NM_019518	RefSeq	Mus musculus GRP1 (general receptor for phosphoinositides 1)-associated scaffold protein (Grasp), mRNA.	chr15	100	100	NM_019518	Q9JJA9	NM_019518	Mm.276573	adrenal gland| bladder| brain| dorsal root ganglion| embryonic tissue| heart| inner ear| liver| lung| muscle| nasopharynx| ovary| pancreas| skin| spinal cord| stomach| sympathetic ganglion| testis| thymus| uterus| organogenesis| fetus| neonate| juvenile| adult	NM_019518	GO:0006886	intracellular protein transport	not recorded	NM_019518	GO:0005641	nuclear envelope lumen	not recorded	NM_019518	GO:0005515	protein binding	inferred from physical interaction	NA	NA	NA	ENSMUST00000000543	Pfam	IPR001478	PDZ domain	4.07735
TC0400000481.mm.1	4.86618	5.4908	-1.54181	down	0.00858104	0.532714	Grhpr	NM_080289	glyoxylate reductase/hydroxypyruvate reductase	protein_coding	chr4	+	NM_080289	44981395	44990734	147	4|4 B2	76238	NM_080289	RefSeq	Mus musculus glyoxylate reductase/hydroxypyruvate reductase (Grhpr), mRNA.	chr4	100	100	NM_080289	Q91Z53	NM_080289	Mm.196574	bladder| blood| bone marrow| brain| embryonic tissue| extraembryonic tissue| eye| heart| inner ear| joint| kidney| liver| lung| lymph node| mammary gland| muscle| pancreas| pituitary gland| skin| spinal cord| spleen| stomach| testis| thymus| tongue| uterus| vagina| morula| gastrula| organogenesis| fetus| neonate| juvenile| adult	NM_080289	GO:0007588	excretion	not recorded	NM_080289	GO:0005737	cytoplasm	not recorded	NM_080289	GO:0008465	glycerate dehydrogenase activity	not recorded	NA	NA	NA	ENSMUST00000045078	Pfam	IPR006115	6-phosphogluconate dehydrogenase, NADP-binding	5.04969
TC0X00000388.mm.1	3.66378	4.1366	-1.38781	down	0.00931277	0.54012	Gria3	NM_001281929	glutamate receptor, ionotropic, AMPA3 (alpha 3)	protein_coding	chrX	+	NM_001281929	41400854	41678601	359	X A3.3-A4|X 23.19 cM	53623	NM_001281929	RefSeq	Mus musculus glutamate receptor, ionotropic, AMPA3 (alpha 3) (Gria3), transcript variant 2, mRNA.	chrX	100	100	NM_001281929	Q9Z2W9	NM_001281929	Mm.327681	brain| connective tissue| embryonic tissue| eye| liver| lung| mammary gland| oviduct| pancreas| spinal cord| spleen| sympathetic ganglion| testis| thymus| organogenesis| fetus| neonate| juvenile| adult	NM_001281929	GO:0001919	regulation of receptor recycling	not recorded	NA	NA	NA	NA	NM_001281929	GO:0004872	receptor activity	inferred from electronic annotation	NA	NA	NA	ENSMUST00000076349	Pfam	IPR001320	Ionotropic glutamate receptor	3.66378
TC0500003509.mm.1	3.40893	3.14821	1.19808	up	0.0392498	0.711691	Grifin	NM_030022	galectin-related inter-fiber protein	protein_coding	chr5	-	NM_030022	140563119	140565071	52	5 G2|5	77998	NM_030022	RefSeq	Mus musculus galectin-related inter-fiber protein (Grifin), mRNA.	chr5	100	100	NM_030022	Q9D1U0	NM_030022	Mm.160040	eye| neonate| adult	NM_030022	GO:0008150	biological_process	no biological data available	NM_030022	GO:0005575	cellular_component	no biological data available	NM_030022	GO:0005515	protein binding	inferred from physical interaction	NA	NA	NA	ENSMUST00000042993	Pfam	IPR001079	Galectin, carbohydrate recognition domain	3.38917
TC0800001437.mm.1	4.26432	4.05412	1.15685	up	0.0313852	0.687046	Gse1	NM_001145896	genetic suppressor element 1	protein_coding	chr8	+	NM_001145896	120230536	120581390	270	8 E1|8	382034	NM_001145896	RefSeq	Mus musculus genetic suppressor element 1 (Gse1), transcript variant 2, mRNA.	chr8	100	100	NM_001145896	Q3U3C9	NM_001145896	Mm.334856	bladder| blood| bone marrow| brain| dorsal root ganglion| embryonic tissue| epididymis| extraembryonic tissue| eye| fertilized ovum| heart| inner ear| intestine| kidney| liver| lung| lymph node| mammary gland| nasopharynx| ovary| pancreas| pineal gland| pituitary gland| salivary gland| skin| spleen| stomach| sympathetic ganglion| testis| thymus|oocyte| zygote| morula| blastocyst| organogenesis| f…	NM_001145896	GO:0008150	biological_process	no biological data available	NM_001145896	GO:0005575	cellular_component	no biological data available	NM_001145896	GO:0003674	molecular_function	no biological data available	NA	NA	NA	ENSMUST00000034279	Pfam	IPR022207	Genetic suppressor element-like	4.34077
TC0200000636.mm.1	8.11484	8.69998	-1.50019	down	0.0115549	0.563099	Gsn	NM_001206367	gelsolin	protein_coding	chr2	+	NM_001206367	35256359	35307902	260	2 B|2 23.5 cM	227753	NM_001206367	RefSeq	Mus musculus gelsolin (Gsn), transcript variant 2, mRNA.	chr2	100	100	NM_001206367	P13020	NM_001206367	Mm.21109	adipose tissue| adrenal gland| bladder| blood| bone| bone marrow| brain| connective tissue| embryonic tissue| epididymis| extraembryonic tissue| eye| heart| inner ear| intestine| joint| kidney| liver| lung| lymph node| mammary gland| muscle| nasopharynx| ovary| pancreas| pineal gland| pituitary gland| prostate| salivary gland| skin| spinal cord| spleen| stomach| sympathetic ganglion| testis| thym…	NA	NA	NA	NA	NM_001206367	GO:0001726	ruffle	not recorded	NM_001206367	GO:0003779	actin binding	not recorded	NA	NA	NA	ENSMUST00000028239	Pfam	IPR007123	Gelsolin-like domain	8.23524
TC0100000135.mm.1	3.05565	4.23191	-2.2599	down	0.017413	0.614824	Gsta3	NM_001077353	glutathione S-transferase, alpha 3	protein_coding	chr1	+	NM_001077353	21240585	21265575	147	1 A4|1 6.5 cM	14859	NM_001077353	RefSeq	Mus musculus glutathione S-transferase, alpha 3 (Gsta3), transcript variant 1, mRNA.	chr1	100	100	NM_001077353	P30115	NM_001077353	Mm.394593	brain| embryonic tissue| eye| kidney| liver| lung| lymph node| mammary gland| muscle| pancreas| pineal gland| testis| thymus| thyroid| blastocyst| fetus| juvenile| adult	NM_001077353	GO:0008152	metabolic process	inferred from electronic annotation	NM_001077353	GO:0005737	cytoplasm	inferred from electronic annotation	NM_001077353	GO:0004364	glutathione transferase activity	inferred from electronic annotation	NA	NA	NA	ENSMUST00000027067	Pfam	IPR004045	Glutathione S-transferase, N-terminal	3.23397
[truncated: 680 more rows]
[truncated: 5 more columns]

## Sheet: LncRNA p<0.05 FC>1.1
probe_set	m_average	w_average	FC	Regulation	P.Value	adj.P.Val	Gene.Symbol	Gene_ID	Gene_Discription	biotype	Chromosome	Strand	Public.Gene.IDs	Start	Stop	total_probes	Cytoband	Entrez.ID	mRNA.Accession	mRNA.Source	mRNA.Description	mRNA.SeqName	mRNA.Assignment.Score	mRNA.Assignment.Coverage	SwissProt.mRNA.Accession	SwissProt.Accession	UniGene.Accession	UniGene.ID	UniGene.Expression.Information	GO.Biological.Process.Accession	GO.Biological.Process.ID	GO.Biological.Process.Term	GO.Biological.Process.Evidence	GO.Cellular.Component.Accession	GO.Cellular.Component.ID	GO.Cellular.Component.Term	GO.Cellular.Component.Evidence	GO.Melecular.Function.Accession	GO.Molecular.Function.ID	GO.Molecular.Function.Term	GO.Molecular.Function.Evidence	Pathway.Accession	Pathway.Source	Pathway.Name	Protein.Domains.mRNA.Accession	Protein.Domains.Source	Protein.Domains.Accession	Protein.Domains.Description	m01_expression
[truncated: 2,212 more rows]
[truncated: 5 more columns]

[truncated: 1 more sheets: others p<0.05 FC>1.1]
